# Supplementary material for: Nuclear PD-L1 compartmentalization suppresses tumorigenesis and overcomes immunocheckpoint therapy resistance in mice via histone macroH2A1
Source: J Clin Invest. 2024 Nov 15;134(22):e181314. doi: 10.1172/JCI181314 (PMC11563670; doi:10.1172/JCI181314)
Supplement: Supplemental table 1 [file jci-134-181314-s147.xlsx]

## Sheet: Protein
Accessions	MW [kDa]	Coverage [%]_hep3b_IP	PSMs_hep3b_IP	Peptides_hep3b_IP	Unique Peptides_hep3b_IP	Score_hep3b_IP	Abundances (Normalized)_hep3b_IP	Abundances: hep3b_IP	Modifications_hep3b_IP
A0A1L1UHR1	30.8	4	1	1	1	0.00	270736.125	270736.125
E7EUT5	27.9	7	1	1	1	3.48	764489.625	764489.625	Carbamidomethyl [C77; C81]
B4DVP5	80.4	1	1	1	1	0.00	155458.421875	155458.421875
B4DUQ1	48.5	3	1	1	1	0.00	392672.59375	392672.59375
Q8TA90	57.5	2	1	1	1	1.79	408209.5	408209.5
Q9BSV4	68.6	2	3	2	1	4.07	5737035	5737035
H7C2W9	12.8	8	1	1	1	1.99	191851.140625	191851.140625
C9JYJ6	96.2	3	1	1	1	0.00	2102739.25	2102739.25	Oxidation [M129]
Q53FV0	29.8	4	1	1	1	2.03	271409.4375	271409.4375
Q13131	64	53	383	40	40	314.58	10919068.40625	1.09191e+07
B4E1T1	58.8	4	2	2	1	3.89	1478025.375	1478025.375
A0A7P0TAI0	68.1	3	1	1	1	4.24
A0A1B0GVC3	12.5	10	1	1	1	1.96	2227893.75	2227893.75
E4W6B6	14.2	6	1	1	1	0.00
G5E9R0	13.9	23	2	2	2	6.26	6949525.25	6949525.25
A0A5C2FYN0	11.6	13	1	1	1	2.08	335701.34375	335701.34375	Carbamidomethyl [C22]
V9HWE1	53.6	4	2	2	1	2.29	229472.6875	229472.6875
P25705	59.7	2	1	1	1	2.40	382903.0625	382903.0625
Q9NSR3	37.3	5	1	1	1	0.00			Carbamidomethyl [C242; C246]
V9HWN7	39.4	11	3	3	3	4.27	736388.59375	736388.59375	Met-loss [N-Term]
P05783	48.0	3	1	1	1	2.55	681921.0625	681921.0625
Q9Y478	30.4	63	64	16	13	98.18	7259254.8125	7259254.8125
A0A7I2V506	66.1	3	2	2	2	0.00	546349.75	546349.75
A0A024RD80	83.2	2	2	2	2	3.93	366820.8125	366820.8125
Q5RI18	67.8	2	1	1	1	0.00
E9PKZ0	22.4	5	1	1	1	2.89	1121214.375	1121214.375
B4DF70	20.1	5	1	1	1	2.26	223739.96875	223739.96875
B4DUI5	22.9	5	1	1	1	1.97	306315.03125	306315.03125	Carbamidomethyl [C31]
B2R4P2	22.2	14	3	3	3	2.09	2625076	2625076
K7EMH1	10.4	15	1	1	1	2.04
P35908	65.4	10	6	6	5	10.24	14843430.25	14843430.25
V9HWC7	25.0	5	1	1	1	1.95
A0A5C2GM60	11.6	8	1	1	1	0.00	2302808.25	2302808.25
B4DJI1	33.6	3	1	1	1	2.07	8014325	8014325
A0A5C2GP92	11.9	8	1	1	1	0.00	246388.671875	246388.671875
B7Z4F6	58.5	2	1	1	1	3.29
B4DDF8	46.0	5	2	2	2	0.00	1249696.59375	1249696.59375
A0A7I2V4U6	10.9	18	1	1	1	1.62
P62277	17.2	9	1	1	1	0.00
A0A5C2G8J2	11.6	13	1	1	1	2.79	2682340.5	2682340.5	Carbamidomethyl [C22]
Q9NZQ7	47.9	57	95	20	17	211.51	4020836.0625	4020836.0625
A0A5C2GTE9	12.2	18	2	2	2	3.19	15593634.75	15593634.75
Q5QNW6	13.9	14	2	2	2	2.01	2584301.359375	2584301.359375
B2RBS8	69.3	3	2	2	2	3.80	4130254.75	4130254.75	Carbamidomethyl [C289; C500; C501]
A0A8I5QKQ5	51.0	2	1	1	1	2.37	459917.125	459917.125
Q9NQ81	17.8	6	1	1	1	0.00	338794.5625	338794.5625
Q05639	50.4	7	3	3	3	7.97	4325151	4325151
A0A7I2V2S0	47.2	7	3	3	3	4.60	1712447.765625	1712447.765625	Carbamidomethyl [C200]
C9JM50	20.8	4	1	1	1	1.89	1009431.5	1009431.5
Q9NZ23	14.9	9	1	1	1	1.75
A0A8I5KRC6	37.7	35	86	15	8	78.36	9518267.34375	9518267.34375
H0YHA7	19.0	14	3	2	2	6.10	225650.875	225650.875
P0DPH8	49.9	2	1	1	1	1.81	2196055.75	2196055.75
B2R4P9	15.3	7	1	1	1	1.69
P02533	51.5	7	3	3	2	5.70	1224423.375	1224423.375
P30044	22.1	5	1	1	1	1.88
A0N4V7	2.2	38	1	1	1	1.62	2637332736	2637332736
A8K4W0	29.9	3	1	1	1	0.00	247687.40625	247687.40625
B4DNG4	22.7	4	1	1	1	0.00
B4DMU8	35.9	18	5	5	5	12.50	6345852.03125	6345852.03125	Oxidation [M261]
A0A5C2GAI1	11.6	15	1	1	1	0.00	287234.71875	287234.71875
B2R7B5	48.2	4	2	2	2	1.61	13412432.125	13412432.125
A0A7I2V421	39.5	2	1	1	1	0.00	266452.09375	266452.09375
Q969I0	41.1	11	4	4	2	8.84	1354388.5	1354388.5
H0YNP5	19.7	6	1	1	1	1.76	1261717	1261717
Q8TBR3	53.4	5	3	2	2	7.84	1156256	1156256	Oxidation [M321]
B8ZZ54	5.2	21	1	1	1	0.00
