# Supplementary material for: Nuclear PD-L1 compartmentalization suppresses tumorigenesis and overcomes immunocheckpoint therapy resistance in mice via histone macroH2A1
Source: J Clin Invest. 2024 Nov 15;134(22):e181314. doi: 10.1172/JCI181314 (PMC11563670; doi:10.1172/JCI181314)
Supplement: Supplemental table 2 [file jci-134-181314-s148.xlsx]

## Sheet: protein-peptides_Q-正确
Protein Group	Protein ID	Protein Accession	Peptide	Unique	-10lgP	Mass	Length	ppm	m/z	z	RT	Area Sample 1	Fraction	Scan	Source File	#Feature	#Feature Sample 1	Start	End	PTM	AScore	Found By
36	33	P35580	R.HAEQERDELADEITNSASGK.S	Y	42.84	2199	20	1.6	1100.51	2	33.67	34000000	1	32232	HFX4_FPEP23H001146-1A.raw	3	3	1705	1724			PEAKS DB
36	33	P35580	K.KKVDDDLGTIESLEEAK.K	Y	41.7	1888.96	17	0	945.489	2	47.06	3290000	1	47156	HFX4_FPEP23H001146-1A.raw	1	1	1378	1394			PEAKS DB
36	33	P35580	R.IAQLEEELEEEQSNMELLNDR.F	Y	40.98	2531.17	21	-0.4	1266.59	2	57.84	1450000	1	59381	HFX4_FPEP23H001146-1A.raw	1	1	1738	1758			PEAKS DB
36	33	P35580	R.HATALEELSEQLEQAK.R	Y	40.34	1795.9	16	1.5	898.956	2	57.3	13400000	1	58551	HFX4_FPEP23H001146-1A.raw	1	1	1201	1216			PEAKS DB
36	33	P35580	R.KTTLQVDTLNAELAAER.S	Y	38.48	1872	17	1.4	937.006	2	51.21	10100000	1	51480	HFX4_FPEP23H001146-1A.raw	1	1	1761	1777			PEAKS DB
36	33	P35580	K.MQAHIQDLEEQLDEEEGAR.Q	Y	37.54	2240	19	2.5	747.676	3	52.91	17200000	1	53581	HFX4_FPEP23H001146-1A.raw	1	1	948	966			PEAKS DB
36	33	P35580	R.LQQELDDLTVDLDHQR.Q	Y	37.1	1936.95	16	0.8	646.658	3	55.77	30500000	1	56799	HFX4_FPEP23H001146-1A.raw	2	2	1425	1440			PEAKS DB
36	33	P35580	K.TELEDTLDTTAAQQELR.T	Y	36.86	1932.93	17	-0.1	967.471	2	53.78	7730000	1	54635	HFX4_FPEP23H001146-1A.raw	2	2	1153	1169			PEAKS DB
36	33	P35580	R.TQLEELEDELQATEDAK.L	N	35.8	1960.91	17	4.7	981.467	2	57.59	1550000	1	59017	HFX4_FPEP23H001146-1A.raw	1	1	1546	1562			PEAKS DB
36	33	P35580	K.NSLQEQQEEEEEARK.N	Y	34.63	1845.83	15	0.5	923.925	2	13.52	28200000	1	10626	HFX4_FPEP23H001146-1A.raw	2	2	1346	1360			PEAKS DB
36	33	P35580	K.VIQYLAHVASSHK.G	Y	34.59	1451.79	13	0.7	726.902	2	31.9	7300000	1	30465	HFX4_FPEP23H001146-1A.raw	2	2	191	203			PEAKS DB
36	33	P35580	R.ELQAQIAELQEDFESEK.A	Y	34.35	2005.95	17	0.8	1003.98	2	57.84	1960000	1	59377	HFX4_FPEP23H001146-1A.raw	1	1	1115	1131			PEAKS DB
36	33	P35580	K.TTLQVDTLNAELAAER.S	Y	33.81	1743.9	16	1.1	872.958	2	56.9	12900000	1	57957	HFX4_FPEP23H001146-1A.raw	1	1	1762	1777			PEAKS DB
36	33	P35580	R.QLHLEGASLELSDDDTESK.T	Y	33.43	2085.97	19	-0.3	696.331	3	50.72	0	1	51042	HFX4_FPEP23H001146-1A.raw	0	0	1945	1963			PEAKS DB
36	33	P35580	R.AVIYNPATQADWTAK.K	Y	33.1	1647.83	15	1	824.921	2	53.15	0	1	53925	HFX4_FPEP23H001146-1A.raw	0	0	19	33			PEAKS DB
36	33	P35580	R.HGFEAASIKEER.G	Y	32.99	1372.67	12	-0.1	458.565	3	17.66	7010000	1	15375	HFX4_FPEP23H001146-1A.raw	1	1	43	54			PEAKS DB
36	33	P35580	K.NHEAQIQDMR.Q	Y	32.54	1240.56	10	1.6	621.289	2	15.07	20200000	1	12356	HFX4_FPEP23H001146-1A.raw	2	2	1189	1198			PEAKS DB
36	33	P35580	R.NKQEVMISDLEER.L	Y	32.25	1589.77	13	0.3	795.893	2	40.2	14000000	1	39314	HFX4_FPEP23H001146-1A.raw	1	1	1030	1042			PEAKS DB
36	33	P35580	K.EIFMQVEDERR.H	Y	31.24	1450.69	11	0.8	726.352	2	39.3	14000000	1	38321	HFX4_FPEP23H001146-1A.raw	2	2	1853	1863			PEAKS DB
36	33	P35580	K.LKEIFMQVEDER.R	Y	31.13	1535.77	12	0.2	768.89	2	48.84	4440000	1	49303	HFX4_FPEP23H001146-1A.raw	1	1	1851	1862			PEAKS DB
36	33	P35580	R.NTDQASMPENTVAQK.L	Y	30.98	1632.74	15	0.3	817.378	2	21.78	6600000	1	19857	HFX4_FPEP23H001146-1A.raw	1	1	366	380			PEAKS DB
36	33	P35580	R.IAECSSQLAEEEEK.A	Y	30.69	1564.69	14	0.9	783.354	2	34.93	558000	1	33762	HFX4_FPEP23H001146-1A.raw	1	1	1008	1021			PEAKS DB
36	33	P35580	R.ELDDATEANEGLSR.E	Y	30.66	1518.68	14	0.7	760.348	2	28.67	86400000	1	27196	HFX4_FPEP23H001146-1A.raw	1	1	1906	1919			PEAKS DB
36	33	P35580	K.VDDDLGTIESLEEAK.K	Y	30.25	1632.77	15	-0.1	817.394	2	57.08	1110000	1	58237	HFX4_FPEP23H001146-1A.raw	1	1	1380	1394			PEAKS DB
36	33	P35580	K.NSLQEQQEEEEEAR.K	Y	30.21	1717.74	14	0.1	859.877	2	16.9	14000000	1	14437	HFX4_FPEP23H001146-1A.raw	1	1	1346	1359			PEAKS DB
36	33	P35580	K.LQNELDNVSTLLEEAEKK.G	Y	30.11	2072.06	18	2.8	691.697	3	57.75	4080000	1	59251	HFX4_FPEP23H001146-1A.raw	1	1	1285	1302			PEAKS DB
36	33	P35580	R.ALEEALEAKEEFER.Q	Y	30.04	1662.81	14	-0.5	555.277	3	46.54	19500000	1	46439	HFX4_FPEP23H001146-1A.raw	2	2	1491	1504			PEAKS DB
36	33	P35580	K.TSDVNETQPPQSE	Y	29.9	1430.62	13	0.9	716.316	2	17.73	10300000	1	15362	HFX4_FPEP23H001146-1A.raw	1	1	1964	1976			PEAKS DB
36	33	P35580	K.KMEEEILLLEDQNSK.F	Y	29.8	1817.91	15	-2.4	606.975	3	54.31	0	1	55203	HFX4_FPEP23H001146-1A.raw	0	0	982	996			PEAKS DB
36	33	P35580	R.ADMEDLMSSK.D	Y	29.68	1125.47	10	1.8	563.742	2	41.52	39700000	1	40746	HFX4_FPEP23H001146-1A.raw	1	1	1511	1520			PEAKS DB
36	33	P35580	K.QVLALQSQLADTKK.K	Y	29.49	1541.88	14	-0.6	514.966	3	41.77	4350000	1	41174	HFX4_FPEP23H001146-1A.raw	1	1	1365	1378			PEAKS DB
36	33	P35580	K.QVLALQSQLADTK.K	Y	29.36	1413.78	13	0.4	707.899	2	50.87	35800000	1	51088	HFX4_FPEP23H001146-1A.raw	1	1	1365	1377			PEAKS DB
36	33	P35580	R.ALEQQVEEMR.T	Y	28.92	1231.59	10	0.1	616.801	2	35.48	57400000	1	34302	HFX4_FPEP23H001146-1A.raw	1	1	1536	1545			PEAKS DB
36	33	P35580	K.LDAQVQELHAK.V	Y	28.59	1250.66	11	-0.9	626.338	2	24.39	9210000	1	22817	HFX4_FPEP23H001146-1A.raw	1	1	1257	1267			PEAKS DB
36	33	P35580	K.LDPHLVLDQLR.C	N	28.56	1317.74	11	-0.1	440.254	3	57.27	1540000	1	58573	HFX4_FPEP23H001146-1A.raw	1	1	690	700			PEAKS DB
36	33	P35580	R.ELEAELEDERK.Q	Y	28.26	1359.65	11	0	680.833	2	26.35	24700000	1	24404	HFX4_FPEP23H001146-1A.raw	2	2	1600	1610			PEAKS DB
36	33	P35580	K.KLDAQVQELHAK.V	Y	27.74	1378.76	12	0.7	460.593	3	19.45	18200000	1	17590	HFX4_FPEP23H001146-1A.raw	1	1	1256	1267			PEAKS DB
36	33	P35580	K.KFDQLLAEEK.S	N	27.73	1219.64	10	0.9	610.83	2	35.81	55300000	1	34956	HFX4_FPEP23H001146-1A.raw	2	2	1452	1461			PEAKS DB
36	33	P35580	K.LKEIFMQVEDERR.H	Y	27.66	1691.87	13	-0.3	423.974	4	41.73	4270000	1	41232	HFX4_FPEP23H001146-1A.raw	1	1	1851	1863			PEAKS DB
36	33	P35580	R.ELEAELEDER.K	Y	27.65	1231.56	10	0.8	616.786	2	35.31	27600000	1	34027	HFX4_FPEP23H001146-1A.raw	1	1	1600	1609			PEAKS DB
36	33	P35580	K.EIFMQVEDER.R	Y	27.53	1294.59	10	-0.6	648.3	2	48.48	16500000	1	48749	HFX4_FPEP23H001146-1A.raw	1	1	1853	1862			PEAKS DB
36	33	P35580	K.ATISALEAK.I	Y	26.94	902.507	9	0	452.261	2	29.48	30100000	1	28339	HFX4_FPEP23H001146-1A.raw	1	1	1814	1822			PEAKS DB
36	33	P35580	R.HEMPPHIYAISESAYR.C	Y	26.56	1899.89	16	3.7	634.308	3	41.64	0	1	41079	HFX4_FPEP23H001146-1A.raw	0	0	148	163			PEAKS DB
36	33	P35580	K.RALEQQVEEMR.T	Y	26.54	1387.69	11	1.9	694.852	2	27.24	0	1	25582	HFX4_FPEP23H001146-1A.raw	0	0	1535	1545			PEAKS DB
36	33	P35580	K.KEEELQGALAR.G	Y	26.46	1242.66	11	-0.7	622.335	2	23.04	0	1	21145	HFX4_FPEP23H001146-1A.raw	0	0	1088	1098			PEAKS DB
36	33	P35580	R.IAECS(+79.97)SQLAEEEEK.A	Y	26.43	1644.66	14	-0.2	823.337	2	34.92	452000	1	33713	HFX4_FPEP23H001146-1A.raw	1	1	1008	1021	Phosphorylation (STY)	S5:Phosphorylation (STY):17.01	PEAKS DB
36	33	P35580	K.KVDDDLGTIESLEEAK.K	Y	25.96	1760.87	16	-3.2	587.961	3	53.81	4970000	1	54730	HFX4_FPEP23H001146-1A.raw	1	1	1379	1394			PEAKS DB
36	33	P35580	R.LEVNMQAMK.A	Y	25.55	1062.52	9	-0.5	532.267	2	41.85	0	1	41330	HFX4_FPEP23H001146-1A.raw	0	0	1565	1573			PEAKS DB
36	33	P35580	K.FDQLLAEEK.S	N	25.46	1091.55	9	-0.7	546.782	2	40.56	14300000	1	39658	HFX4_FPEP23H001146-1A.raw	1	1	1453	1461			PEAKS DB
36	33	P35580	R.ASRDEIFAQSK.E	Y	24.81	1250.63	11	-0.6	417.882	3	19.51	15600000	1	17636	HFX4_FPEP23H001146-1A.raw	1	1	1666	1676			PEAKS DB
36	33	P35580	K.KVDDDLGTIESLEEAKK.K	Y	23.94	1888.96	17	0.2	630.662	3	47.06	31000000	1	47356	HFX4_FPEP23H001146-1A.raw	1	1	1379	1395			PEAKS DB
36	33	P35580	K.IGQLEEQLEQEAK.E	Y	23.66	1513.76	13	-0.8	757.888	2	47.79	102000000	1	48264	HFX4_FPEP23H001146-1A.raw	1	1	1823	1835			PEAKS DB
36	33	P35580	R.RHAEQERDELADEITNSASGK.S	Y	23.31	2355.11	21	0.6	786.043	3	28.29	7780000	1	26797	HFX4_FPEP23H001146-1A.raw	1	1	1704	1724			PEAKS DB
36	33	P35580	K.DLEAQIEAANK.A	Y	22.92	1200.6	11	-1	601.306	2	42.46	40200000	1	41930	HFX4_FPEP23H001146-1A.raw	1	1	1628	1638			PEAKS DB
36	33	P35580	R.DEIFAQSK.E	Y	22.89	936.455	8	0.8	469.235	2	27.2	16500000	1	25412	HFX4_FPEP23H001146-1A.raw	1	1	1669	1676			PEAKS DB
36	33	P35580	K.ALAYDKLEK.T	Y	22.67	1049.58	9	1.3	525.796	2	24.57	7990000	1	22882	HFX4_FPEP23H001146-1A.raw	1	1	1412	1420			PEAKS DB
36	33	P35580	E.ELLK.V	N	22.35	501.316	4	0.1	502.324	1	36.02	9720000	1	35103	HFX4_FPEP23H001146-1A.raw	1	1	860	863			PEAKS DB
36	33	P35580	R.IVFQEFR.Q	N	21.71	937.502	7	2.8	469.76	2	50.97	2680000	1	51144	HFX4_FPEP23H001146-1A.raw	1	1	719	725			PEAKS DB
36	33	P35580	R.TGLEDPER.Y	Y	21.18	915.43	8	0.4	458.722	2	17.6	6210000	1	15263	HFX4_FPEP23H001146-1A.raw	1	1	5	12			PEAKS DB
36	33	P35580	K.ADEWLMK.N	N	20.95	891.416	7	3.1	446.717	2	43.34	0	1	43147	HFX4_FPEP23H001146-1A.raw	0	0	588	594			PEAKS DB
36	33	P35580	R.ALEEALEAK.E	N	20.9	972.513	9	1	487.264	2	31.64	42000000	1	30316	HFX4_FPEP23H001146-1A.raw	1	1	1491	1499			PEAKS DB
36	33	P35580	S.LTK.L	N	20.62	360.237	3	1.7	361.245	1	37.36	1900000	1	36632	HFX4_FPEP23H001146-1A.raw	1	1	661	663			PEAKS DB
36	33	P35580	K.VKPLLQVTR.Q	N	20.27	1052.67	9	-0.8	351.897	3	32.18	0	1	30836	HFX4_FPEP23H001146-1A.raw	0	0	841	849			PEAKS DB
36	33	P35580	Y.LAR.K	N	20.16	358.233	3	1	359.24	1	37.2	38500000	1	36403	HFX4_FPEP23H001146-1A.raw	2	2	801	803			PEAKS DB
36	33	P35580	K.KLVWIPSER.H	Y	20.07	1126.65	9	0.6	376.558	3	46.32	0	1	46264	HFX4_FPEP23H001146-1A.raw	0	0	34	42			PEAKS DB
48	37	O75367	K.AASADSTTEGTPADGFTVLSTK.S	N	46.64	2126	22	0.4	1064.01	2	51.41	998000000	1	51785	HFX4_FPEP23H001146-1A.raw	4	4	168	189			PEAKS DB
48	37	O75367	K.LQVVQADIASIDSDAVVHPTNTDFYIGGEVGNTLEK.K	Y	43.85	3814.89	36	0	1272.64	3	57.88	94500000	1	59408	HFX4_FPEP23H001146-1A.raw	1	1	197	232			PEAKS DB
48	37	O75367	K.KNGPLEVAGAAVSAGHGLPAK.F	N	42.54	1943.06	21	1.2	972.538	2	44.86	115000000	1	44446	HFX4_FPEP23H001146-1A.raw	3	3	248	268			PEAKS DB
48	37	O75367	K.NGPLEVAGAAVSAGHGLPAK.F	N	41.82	1814.96	20	0.8	908.49	2	51.59	3140000000	1	51803	HFX4_FPEP23H001146-1A.raw	2	2	249	268			PEAKS DB
48	37	O75367	K.GVTIASGGVLPNIHPELLAK.K	N	41.09	1985.13	20	2	993.575	2	57.49	470000000	1	58832	HFX4_FPEP23H001146-1A.raw	2	2	97	116			PEAKS DB
48	37	O75367	G.PLEVAGAAVSAGHGLPAK.F	N	38.37	1643.9	18	-0.8	822.956	2	51.59	15700000	1	52057	HFX4_FPEP23H001146-1A.raw	2	2	251	268			PEAKS DB
48	37	O75367	K.FVIHCNSPVWGADK.C	N	38.27	1571.76	14	-1.9	786.884	2	54.89	4270000	1	55846	HFX4_FPEP23H001146-1A.raw	1	1	269	282			PEAKS DB
48	37	O75367	N.GPLEVAGAAVSAGHGLPAK.F	N	36.35	1700.92	19	0.5	851.468	2	51.2	55300000	1	51493	HFX4_FPEP23H001146-1A.raw	2	2	250	268			PEAKS DB
48	37	O75367	M.AAVLEYLTAEILELAGNAAR.D	N	35.9	2087.13	20	1.9	1044.57	2	58.19	243000000	1	59882	HFX4_FPEP23H001146-1A.raw	2	2	50	69			PEAKS DB
48	37	O75367	K.KGGKEFVEAVLELR.K	N	35.88	1573.88	14	0.1	787.949	2	56.83	22400000	1	57842	HFX4_FPEP23H001146-1A.raw	3	3	233	246			PEAKS DB
48	37	O75367	R.IGVGAPVYMAAVLEYLTAEILELAGNAAR.D	N	33.95	2974.58	29	1.3	992.536	3	58.26	0	1	59980	HFX4_FPEP23H001146-1A.raw	0	0	41	69			PEAKS DB
48	37	O75367	K.GKLEAIITPPPAK.K	N	33.09	1333.8	13	-0.8	667.905	2	42.46	3730000000	1	41965	HFX4_FPEP23H001146-1A.raw	2	2	122	134			PEAKS DB
48	37	O75367	I.ASGGVLPNIHPELLAK.K	N	32.8	1614.91	16	-0.1	808.462	2	57.49	3440000	1	58840	HFX4_FPEP23H001146-1A.raw	1	1	101	116			PEAKS DB
48	37	O75367	E.VAGAAVSAGHGLPAK.F	N	31.99	1304.72	15	-1.2	653.366	2	56.87	7600000	1	57924	HFX4_FPEP23H001146-1A.raw	1	1	254	268			PEAKS DB
48	37	O75367	K.GGKEFVEAVLELR.K	N	31.19	1445.79	13	2.9	723.903	2	57.65	2470000	1	59097	HFX4_FPEP23H001146-1A.raw	1	1	234	246			PEAKS DB
48	37	O75367	T.PADGFTVLSTK.S	N	30.22	1134.59	11	4.9	568.306	2	54.07	0	1	54954	HFX4_FPEP23H001146-1A.raw	0	0	179	189			PEAKS DB
48	37	O75367	P.LEVAGAAVSAGHGLPAK.F	N	29.66	1546.85	17	5	774.434	2	51.53	0	1	52002	HFX4_FPEP23H001146-1A.raw	0	0	252	268			PEAKS DB
48	37	O75367	A.SGGVLPNIHPELLAK.K	N	29.3	1543.87	15	2.7	772.945	2	57.49	2510000	1	58859	HFX4_FPEP23H001146-1A.raw	1	1	102	116			PEAKS DB
48	37	O75367	K.SIAFPSIGSGR.N	N	28.58	1090.58	11	0.6	546.296	2	54.32	1340000000	1	55034	HFX4_FPEP23H001146-1A.raw	1	1	305	315			PEAKS DB
48	37	O75367	K.NGPLEVAGAAVSAGH.G	N	28.57	1348.67	15	-2.3	675.342	2	48.68	3160000	1	49047	HFX4_FPEP23H001146-1A.raw	1	1	249	263			PEAKS DB
48	37	O75367	K.QTAAQLILK.A	N	28.49	984.597	9	0.7	493.306	2	45	450000000	1	44409	HFX4_FPEP23H001146-1A.raw	2	2	321	329			PEAKS DB
48	37	O75367	K.EFVEAVLELR.K	N	28.23	1203.65	10	1.2	602.833	2	58.07	631000000	1	59694	HFX4_FPEP23H001146-1A.raw	1	1	237	246			PEAKS DB
48	37	O75367	Y.MAAVLEYLTAEILELAGNAAR.D	N	28.21	2218.17	21	-0.3	740.396	3	58.19	0	1	59903	HFX4_FPEP23H001146-1A.raw	0	0	49	69			PEAKS DB
48	37	O75367	S.GGVLPNIHPELLAK.K	N	27.68	1456.84	14	1.3	729.428	2	57.49	1370000	1	58888	HFX4_FPEP23H001146-1A.raw	1	1	103	116			PEAKS DB
48	37	O75367	A.GAAVSAGHGLPAK.F	N	27.65	1134.61	13	2.1	568.316	2	51.65	20400000	1	52140	HFX4_FPEP23H001146-1A.raw	1	1	256	268			PEAKS DB
48	37	O75367	K.CEELLEK.T	N	27.55	862.411	7	-1	863.417	1	34.68	4210000	1	33498	HFX4_FPEP23H001146-1A.raw	1	1	283	289			PEAKS DB
48	37	O75367	Y.LTAEILELAGNAAR.D	N	27.48	1440.79	14	0	721.404	2	57.86	745000000	1	59365	HFX4_FPEP23H001146-1A.raw	1	1	56	69			PEAKS DB
48	37	O75367	L.TAEILELAGNAAR.D	N	27.42	1327.71	13	1.5	664.863	2	56.88	160000000	1	57875	HFX4_FPEP23H001146-1A.raw	2	2	57	69			PEAKS DB
48	37	O75367	K.NCLALADDKK.L	N	27.32	1089.55	10	0.5	545.782	2	27.16	143000000	1	25369	HFX4_FPEP23H001146-1A.raw	1	1	293	302			PEAKS DB
48	37	O75367	L.AVANDEELNQLLK.G	N	26.29	1455.76	13	3.4	728.888	2	56.55	4300000	1	57512	HFX4_FPEP23H001146-1A.raw	1	1	84	96			PEAKS DB
48	37	O75367	L.EVAGAAVSAGHGLPAK.F	N	26.05	1433.76	16	1	717.889	2	51.62	11000000	1	51935	HFX4_FPEP23H001146-1A.raw	1	1	253	268			PEAKS DB
48	37	O75367	A.VANDEELNQLLK.G	N	26.05	1384.72	12	-1.1	693.366	2	55.02	0	1	56049	HFX4_FPEP23H001146-1A.raw	0	0	85	96			PEAKS DB
48	37	O75367	K.GKLEAIIT(+79.97)PPPAK.K	N	25.52	1413.76	13	-1.3	707.888	2	46.33	1250000	1	46345	HFX4_FPEP23H001146-1A.raw	1	1	122	134	Phosphorylation (STY)	T8:Phosphorylation (STY):1000.00	PEAKS DB
48	37	O75367	K.AGVIFPVGR.M	N	25.48	914.534	9	-0.1	458.274	2	52.94	2940000000	1	53501	HFX4_FPEP23H001146-1A.raw	1	1	19	27			PEAKS DB
48	37	O75367	N.IHPELLAK.K	N	25.47	919.549	8	0.1	460.782	2	28.27	483000000	1	26709	HFX4_FPEP23H001146-1A.raw	1	1	109	116			PEAKS DB
48	37	O75367	K.LEAIITPPPAK.K	N	25.36	1148.68	11	0.8	575.348	2	48.41	543000000	1	48832	HFX4_FPEP23H001146-1A.raw	1	1	124	134			PEAKS DB
48	37	O75367	T.AEILELAGNAAR.D	N	25.19	1226.66	12	3.1	614.34	2	57.87	15700000	1	59422	HFX4_FPEP23H001146-1A.raw	1	1	58	69			PEAKS DB
48	37	O75367	Y.IGGEVGNTLEK.K	Y	25.14	1115.58	11	1.1	558.799	2	27	10600000	1	25221	HFX4_FPEP23H001146-1A.raw	1	1	222	232			PEAKS DB
48	37	O75367	K.NCLALADDK.K	N	24.1	961.454	9	-1.1	481.734	2	39.63	58900000	1	38567	HFX4_FPEP23H001146-1A.raw	1	1	293	301			PEAKS DB
48	37	O75367	V.AGAAVSAGHGLPAK.F	N	22.46	1205.65	14	0.5	603.833	2	54.98	545000	1	56013	HFX4_FPEP23H001146-1A.raw	1	1	255	268			PEAKS DB
48	37	O75367	Y.FVSTMSSSIK.T	N	21.9	1085.54	10	0.3	543.779	2	32.3	54000000	1	30902	HFX4_FPEP23H001146-1A.raw	1	1	335	344			PEAKS DB
48	37	O75367	K.SLFLGQK.L	N	20.86	791.454	7	-1.1	396.734	2	38.68	1290000000	1	38681	HFX4_FPEP23H001146-1A.raw	2	2	190	196			PEAKS DB
48	37	O75367	K.T(+79.97)VKNCLALADDKK.L	N	20.08	1497.73	13	-6.2	749.866	2	23.74	885000	1	21939	HFX4_FPEP23H001146-1A.raw	1	1	290	302	Phosphorylation (STY)	T1:Phosphorylation (STY):1000.00	PEAKS DB
391	1	P35527	R.KDIENQYETQITQIEHEVSSSGQEVQSSAK.E	Y	52.97	3391.6	30	2.8	1131.54	3	56.98	2740000	1	58110	HFX4_FPEP23H001146-1A.raw	1	1	339	368			PEAKS DB
391	1	P35527	K.DIENQYETQITQIEHEVSSSGQEVQSSAK.E	Y	51.38	3263.51	29	3.8	1088.85	3	57.65	8210000	1	59085	HFX4_FPEP23H001146-1A.raw	1	1	340	368			PEAKS DB
391	1	P35527	R.GGSGGSHGGGSGFGGESGGSYGGGEEASGSGGGYGGGSGK.S	Y	47.44	3222.27	40	-1.6	1075.1	3	20.37	0	1	18599	HFX4_FPEP23H001146-1A.raw	0	0	580	619			PEAKS DB
391	1	P35527	R.GGGGSFGYSYGGGSGGGFSASSLGGGFGGGSR.G	Y	47.22	2704.15	32	5.8	1353.09	2	57.05	2830000	1	58203	HFX4_FPEP23H001146-1A.raw	2	2	64	95			PEAKS DB
391	1	P35527	Y.SYGGGSGGGFSASSLGGGFGGGSR.G	Y	44.01	2021.88	24	2.2	1011.95	2	51.59	40900000	1	51932	HFX4_FPEP23H001146-1A.raw	1	1	72	95			PEAKS DB
391	1	P35527	R.HGVQELEIELQSQLSK.K	Y	40.47	1836.96	16	1.2	919.487	2	57.22	19200000	1	58507	HFX4_FPEP23H001146-1A.raw	1	1	375	390			PEAKS DB
391	1	P35527	R.GGSGGSYGGGGSGGGYGGGSGSR.G	Y	38.08	1790.72	23	1.1	896.368	2	11.71	37100000	1	8606	HFX4_FPEP23H001146-1A.raw	1	1	491	513			PEAKS DB
391	1	P35527	R.GGSGGSYGGGSGSGGGSGGGYGGGSGGGHSGGSGGGH.S	Y	37.83	2740.05	37	1.6	914.358	3	10.5	62400	1	7288	HFX4_FPEP23H001146-1A.raw	1	1	514	550			PEAKS DB
391	1	P35527	R.LEKEIETYHNLLEGGQEDFESSGAGK.I	Y	37.74	2879.35	26	1.5	720.845	4	53.55	3200000	1	54344	HFX4_FPEP23H001146-1A.raw	1	1	447	472			PEAKS DB
391	1	P35527	K.EIETYHNLLEGGQEDFESSGAGK.I	Y	37	2509.12	23	1.3	837.383	3	53.64	112000000	1	54386	HFX4_FPEP23H001146-1A.raw	1	1	450	472			PEAKS DB
391	1	P35527	K.SDLEMQYETLQEELMALKK.N	Y	36.94	2298.11	19	-2.3	767.043	3	58.08	2960000	1	59747	HFX4_FPEP23H001146-1A.raw	1	1	272	290			PEAKS DB
391	1	P35527	R.GSR(+14.02)GGSGGSYGGGGSGGGYGGGSGSR.G	Y	33.83	2104.89	26	1.6	702.639	3	10.64	0	1	7442	HFX4_FPEP23H001146-1A.raw	0	0	488	513	Methylation(KR)	R3:Methylation(KR):152.74	PEAKS DB
391	1	P35527	K.NHKEEMSQLTGQNSGDVNVEINVAPGK.D	Y	33.19	2894.38	27	0.7	724.604	4	45.43	82600000	1	45087	HFX4_FPEP23H001146-1A.raw	2	2	291	317			PEAKS DB
391	1	P35527	K.VQALEEANNDLENK.I	Y	32.19	1585.76	14	1.2	793.887	2	34.82	131000000	1	33410	HFX4_FPEP23H001146-1A.raw	2	2	171	184			PEAKS DB
391	1	P35527	F.GGFGGGAGGGDGGILTANEK.S	Y	31.7	1690.79	20	0	846.403	2	42.89	725000	1	42601	HFX4_FPEP23H001146-1A.raw	1	1	135	154			PEAKS DB
391	1	P35527	R.IKFEMEQNLR.Q	Y	29.42	1306.67	10	1.4	436.565	3	42.09	60400000	1	41516	HFX4_FPEP23H001146-1A.raw	1	1	241	250			PEAKS DB
391	1	P35527	R.QGVDADINGLR.Q	Y	28.48	1156.58	11	-1.7	579.298	2	38.8	18000000	1	37825	HFX4_FPEP23H001146-1A.raw	1	1	251	261			PEAKS DB
391	1	P35527	R.FSSSSGYGGGSSR.V	Y	28.04	1234.52	13	1.5	618.269	2	13.34	28200000	1	10309	HFX4_FPEP23H001146-1A.raw	1	1	47	59			PEAKS DB
391	1	P35527	K.FEMEQNLR.Q	Y	27.64	1065.49	8	-0.7	533.753	2	36.09	10300000	1	35202	HFX4_FPEP23H001146-1A.raw	1	1	243	250			PEAKS DB
391	1	P35527	R.QVLDNLTMEK.S	Y	27.5	1189.6	10	-0.9	595.807	2	45.39	36700000	1	45045	HFX4_FPEP23H001146-1A.raw	1	1	262	271			PEAKS DB
391	1	P35527	K.IQDWYDK.K	Y	26.91	966.445	7	-1.3	484.229	2	30.75	8150000	1	29223	HFX4_FPEP23H001146-1A.raw	1	1	185	191			PEAKS DB
391	1	P35527	R.QEYEQLIAK.N	Y	26.87	1120.58	9	0.7	561.296	2	36.77	119000000	1	35976	HFX4_FPEP23H001146-1A.raw	1	1	328	336			PEAKS DB
391	1	P35527	K.KNHKEEMSQLTGQNSGDVNVEINVAPGK.D	Y	26.84	3022.48	28	1.4	756.628	4	40.97	12700000	1	40248	HFX4_FPEP23H001146-1A.raw	1	1	290	317			PEAKS DB
391	1	P35527	K.STMQELNSR.L	Y	25.58	1064.49	9	0.7	533.254	2	18	63300000	1	15907	HFX4_FPEP23H001146-1A.raw	1	1	155	163			PEAKS DB
391	1	P35527	K.DQIVDLTVGNNK.T	Y	24.86	1314.68	12	7.9	658.351	2	48.36	1640000	1	48678	HFX4_FPEP23H001146-1A.raw	1	1	213	224			PEAKS DB
391	1	P35527	K.TLLDIDNTR.M	Y	23.75	1059.56	9	-1.4	530.784	2	46.64	126000000	1	46685	HFX4_FPEP23H001146-1A.raw	1	1	225	233			PEAKS DB
391	1	P35527	R.SGGGGGGGLGSGGSIR.S	Y	23.39	1231.59	16	0.2	616.803	2	17.97	71500000	1	15638	HFX4_FPEP23H001146-1A.raw	1	1	14	29			PEAKS DB
391	1	P35527	R.MTLDDFR.I	Y	23.17	896.406	7	-2.7	897.411	1	47.19	80100000	1	47288	HFX4_FPEP23H001146-1A.raw	2	2	234	240			PEAKS DB
391	1	P35527	D.LTK.T	N	20.62	360.237	3	1.7	361.245	1	37.36	1900000	1	36632	HFX4_FPEP23H001146-1A.raw	1	1	319	321			PEAKS DB
391	1	P35527	R.LASYLDK.V	N	20.11	808.433	7	-0.6	405.224	2	24.88	0	1	23238	HFX4_FPEP23H001146-1A.raw	0	0	164	170			PEAKS DB
47	72	A0A8I5KRC6	K.AASADSTTEGTPADGFTVLSTK.S	N	46.64	2126	22	0.4	1064.01	2	51.41	998000000	1	51785	HFX4_FPEP23H001146-1A.raw	4	4	168	189			PEAKS DB
47	72	A0A8I5KRC6	K.KNGPLEVAGAAVSAGHGLPAK.F	N	42.54	1943.06	21	1.2	972.538	2	44.86	115000000	1	44446	HFX4_FPEP23H001146-1A.raw	3	3	251	271			PEAKS DB
47	72	A0A8I5KRC6	K.NGPLEVAGAAVSAGHGLPAK.F	N	41.82	1814.96	20	0.8	908.49	2	51.59	3140000000	1	51803	HFX4_FPEP23H001146-1A.raw	2	2	252	271			PEAKS DB
47	72	A0A8I5KRC6	K.GVTIASGGVLPNIHPELLAK.K	N	41.09	1985.13	20	2	993.575	2	57.49	470000000	1	58832	HFX4_FPEP23H001146-1A.raw	2	2	97	116			PEAKS DB
47	72	A0A8I5KRC6	G.PLEVAGAAVSAGHGLPAK.F	N	38.37	1643.9	18	-0.8	822.956	2	51.59	15700000	1	52057	HFX4_FPEP23H001146-1A.raw	2	2	254	271			PEAKS DB
47	72	A0A8I5KRC6	K.FVIHCNSPVWGADK.C	N	38.27	1571.76	14	-1.9	786.884	2	54.89	4270000	1	55846	HFX4_FPEP23H001146-1A.raw	1	1	272	285			PEAKS DB
47	72	A0A8I5KRC6	N.GPLEVAGAAVSAGHGLPAK.F	N	36.35	1700.92	19	0.5	851.468	2	51.2	55300000	1	51493	HFX4_FPEP23H001146-1A.raw	2	2	253	271			PEAKS DB
47	72	A0A8I5KRC6	M.AAVLEYLTAEILELAGNAAR.D	N	35.9	2087.13	20	1.9	1044.57	2	58.19	243000000	1	59882	HFX4_FPEP23H001146-1A.raw	2	2	50	69			PEAKS DB
47	72	A0A8I5KRC6	K.KGGKEFVEAVLELR.K	N	35.88	1573.88	14	0.1	787.949	2	56.83	22400000	1	57842	HFX4_FPEP23H001146-1A.raw	3	3	236	249			PEAKS DB
47	72	A0A8I5KRC6	R.IGVGAPVYMAAVLEYLTAEILELAGNAAR.D	N	33.95	2974.58	29	1.3	992.536	3	58.26	0	1	59980	HFX4_FPEP23H001146-1A.raw	0	0	41	69			PEAKS DB
47	72	A0A8I5KRC6	K.GKLEAIITPPPAK.K	N	33.09	1333.8	13	-0.8	667.905	2	42.46	3730000000	1	41965	HFX4_FPEP23H001146-1A.raw	2	2	122	134			PEAKS DB
47	72	A0A8I5KRC6	I.ASGGVLPNIHPELLAK.K	N	32.8	1614.91	16	-0.1	808.462	2	57.49	3440000	1	58840	HFX4_FPEP23H001146-1A.raw	1	1	101	116			PEAKS DB
47	72	A0A8I5KRC6	E.VAGAAVSAGHGLPAK.F	N	31.99	1304.72	15	-1.2	653.366	2	56.87	7600000	1	57924	HFX4_FPEP23H001146-1A.raw	1	1	257	271			PEAKS DB
47	72	A0A8I5KRC6	K.GGKEFVEAVLELR.K	N	31.19	1445.79	13	2.9	723.903	2	57.65	2470000	1	59097	HFX4_FPEP23H001146-1A.raw	1	1	237	249			PEAKS DB
47	72	A0A8I5KRC6	T.PADGFTVLSTK.S	N	30.22	1134.59	11	4.9	568.306	2	54.07	0	1	54954	HFX4_FPEP23H001146-1A.raw	0	0	179	189			PEAKS DB
47	72	A0A8I5KRC6	N.PTNADIDLKDDLGNTLEK.K	N	29.75	1970.98	18	0.1	658	3	52.88	6080000	1	53543	HFX4_FPEP23H001146-1A.raw	1	1	218	235			PEAKS DB
47	72	A0A8I5KRC6	P.LEVAGAAVSAGHGLPAK.F	N	29.66	1546.85	17	5	774.434	2	51.53	0	1	52002	HFX4_FPEP23H001146-1A.raw	0	0	255	271			PEAKS DB
47	72	A0A8I5KRC6	A.SGGVLPNIHPELLAK.K	N	29.3	1543.87	15	2.7	772.945	2	57.49	2510000	1	58859	HFX4_FPEP23H001146-1A.raw	1	1	102	116			PEAKS DB
47	72	A0A8I5KRC6	N.ADIDLKDDLGNTLEK.K	N	29.26	1658.84	15	1.6	830.427	2	52.56	4950000	1	53291	HFX4_FPEP23H001146-1A.raw	2	2	221	235			PEAKS DB
47	72	A0A8I5KRC6	K.NGPLEVAGAAVSAGH.G	N	28.57	1348.67	15	-2.3	675.342	2	48.68	3160000	1	49047	HFX4_FPEP23H001146-1A.raw	1	1	252	266			PEAKS DB
47	72	A0A8I5KRC6	K.EFVEAVLELR.K	N	28.23	1203.65	10	1.2	602.833	2	58.07	631000000	1	59694	HFX4_FPEP23H001146-1A.raw	1	1	240	249			PEAKS DB
47	72	A0A8I5KRC6	Y.MAAVLEYLTAEILELAGNAAR.D	N	28.21	2218.17	21	-0.3	740.396	3	58.19	0	1	59903	HFX4_FPEP23H001146-1A.raw	0	0	49	69			PEAKS DB
47	72	A0A8I5KRC6	S.GGVLPNIHPELLAK.K	N	27.68	1456.84	14	1.3	729.428	2	57.49	1370000	1	58888	HFX4_FPEP23H001146-1A.raw	1	1	103	116			PEAKS DB
47	72	A0A8I5KRC6	A.GAAVSAGHGLPAK.F	N	27.65	1134.61	13	2.1	568.316	2	51.65	20400000	1	52140	HFX4_FPEP23H001146-1A.raw	1	1	259	271			PEAKS DB
47	72	A0A8I5KRC6	K.CEELLEK.T	N	27.55	862.411	7	-1	863.417	1	34.68	4210000	1	33498	HFX4_FPEP23H001146-1A.raw	1	1	286	292			PEAKS DB
47	72	A0A8I5KRC6	Y.LTAEILELAGNAAR.D	N	27.48	1440.79	14	0	721.404	2	57.86	745000000	1	59365	HFX4_FPEP23H001146-1A.raw	1	1	56	69			PEAKS DB
47	72	A0A8I5KRC6	L.TAEILELAGNAAR.D	N	27.42	1327.71	13	1.5	664.863	2	56.88	160000000	1	57875	HFX4_FPEP23H001146-1A.raw	2	2	57	69			PEAKS DB
47	72	A0A8I5KRC6	K.NCLALADDKK.L	N	27.32	1089.55	10	0.5	545.782	2	27.16	143000000	1	25369	HFX4_FPEP23H001146-1A.raw	1	1	296	305			PEAKS DB
47	72	A0A8I5KRC6	L.AVANDEELNQLLK.G	N	26.29	1455.76	13	3.4	728.888	2	56.55	4300000	1	57512	HFX4_FPEP23H001146-1A.raw	1	1	84	96			PEAKS DB
47	72	A0A8I5KRC6	L.EVAGAAVSAGHGLPAK.F	N	26.05	1433.76	16	1	717.889	2	51.62	11000000	1	51935	HFX4_FPEP23H001146-1A.raw	1	1	256	271			PEAKS DB
47	72	A0A8I5KRC6	A.VANDEELNQLLK.G	N	26.05	1384.72	12	-1.1	693.366	2	55.02	0	1	56049	HFX4_FPEP23H001146-1A.raw	0	0	85	96			PEAKS DB
47	72	A0A8I5KRC6	K.KPVS(+79.97)KKAGG.K	N	25.52	1213.76	10	-1.3	707.888	2	46.33	1250000	1	46345	HFX4_FPEP23H001146-1A.raw	1	1	143	151	Phosphorylation (STY)	S4:Phosphorylation (STY):1000.00	PEAKS DB
47	72	A0A8I5KRC6	K.AGVIFPVGR.M	N	25.48	914.534	9	-0.1	458.274	2	52.94	2940000000	1	53501	HFX4_FPEP23H001146-1A.raw	1	1	19	27			PEAKS DB
47	72	A0A8I5KRC6	N.IHPELLAK.K	N	25.47	919.549	8	0.1	460.782	2	28.27	483000000	1	26709	HFX4_FPEP23H001146-1A.raw	1	1	109	116			PEAKS DB
47	72	A0A8I5KRC6	K.LEAIITPPPAK.K	N	25.36	1148.68	11	0.8	575.348	2	48.41	543000000	1	48832	HFX4_FPEP23H001146-1A.raw	1	1	124	134			PEAKS DB
47	72	A0A8I5KRC6	T.AEILELAGNAAR.D	N	25.19	1226.66	12	3.1	614.34	2	57.87	15700000	1	59422	HFX4_FPEP23H001146-1A.raw	1	1	58	69			PEAKS DB
47	72	A0A8I5KRC6	K.DDLGNTLEK.K	N	24.84	1003.48	9	0.1	502.748	2	26.97	611000000	1	25490	HFX4_FPEP23H001146-1A.raw	2	2	227	235			PEAKS DB
47	72	A0A8I5KRC6	K.NCLALADDK.K	N	24.1	961.454	9	-1.1	481.734	2	39.63	58900000	1	38567	HFX4_FPEP23H001146-1A.raw	1	1	296	304			PEAKS DB
47	72	A0A8I5KRC6	V.AGAAVSAGHGLPAK.F	N	22.46	1205.65	14	0.5	603.833	2	54.98	545000	1	56013	HFX4_FPEP23H001146-1A.raw	1	1	258	271			PEAKS DB
47	72	A0A8I5KRC6	K.LNLIHSEISN.L	Y	21.79	1138.6	10	-0.8	570.306	2	46.16	2960000	1	46013	HFX4_FPEP23H001146-1A.raw	1	1	197	206			PEAKS DB
47	72	A0A8I5KRC6	K.SLFLGQK.L	N	20.86	791.454	7	-1.1	396.734	2	38.68	1290000000	1	38681	HFX4_FPEP23H001146-1A.raw	2	2	190	196			PEAKS DB
47	72	A0A8I5KRC6	K.T(+79.97)VKNCLALADDKK.L	N	20.08	1497.73	13	-6.2	749.866	2	23.74	885000	1	21939	HFX4_FPEP23H001146-1A.raw	1	1	293	305	Phosphorylation (STY)	T1:Phosphorylation (STY):1000.00	PEAKS DB
29	326	P09429	K.LGEMWNNTAADDKQPYEK.K	N	44.15	2108.95	18	-0.4	1055.48	2	39.3	2530000000	1	38219	HFX4_FPEP23H001146-1A.raw	2	2	129	146			PEAKS DB
29	326	P09429	K.KLGEMWNNTAADDKQPYEK.K	N	43.52	2237.04	19	0.8	746.689	3	32.95	1880000000	1	31734	HFX4_FPEP23H001146-1A.raw	3	3	128	146			PEAKS DB
29	326	P09429	L.GEMWNNTAADDKQPYEK.K	N	40.45	1995.86	17	-2.2	998.937	2	39.33	1610000	1	38358	HFX4_FPEP23H001146-1A.raw	1	1	130	146			PEAKS DB
29	326	P09429	K.HPDASVNFSEFSK.K	N	39.56	1463.67	13	0.5	732.842	2	42.09	1800000000	1	41760	HFX4_FPEP23H001146-1A.raw	4	4	31	43			PEAKS DB
29	326	P09429	K.KHPDASVNFSEFSK.K	N	37.82	1591.76	14	0.7	398.948	4	34.19	12600000000	1	33086	HFX4_FPEP23H001146-1A.raw	15	15	30	43			PEAKS DB
29	326	P09429	K.IKGEHPGLSIGDVAK.K	Y	37.76	1519.84	15	-0.6	760.925	2	31.16	12400000000	1	29359	HFX4_FPEP23H001146-1A.raw	5	5	113	127			PEAKS DB
29	326	P09429	K.KKHPDASVNFSEFSK.K	N	37.54	1719.86	15	0.8	860.937	2	27.51	1710000000	1	25778	HFX4_FPEP23H001146-1A.raw	4	4	29	43			PEAKS DB
29	326	P09429	K.GEHPGLSIGDVAK.K	Y	37.48	1278.66	13	-0.5	640.335	2	31.25	1640000000	1	29685	HFX4_FPEP23H001146-1A.raw	2	2	115	127			PEAKS DB
29	326	P09429	K.KLGEMWNNTAADDKQPYEKK.A	N	37.44	2365.14	20	2.9	592.293	4	27.21	0	1	25540	HFX4_FPEP23H001146-1A.raw	0	0	128	147			PEAKS DB
29	326	P09429	K.KLGEMWNNTAADDK.Q	N	36.88	1591.73	14	1.7	796.874	2	31.92	350000000	1	30287	HFX4_FPEP23H001146-1A.raw	1	1	128	141			PEAKS DB
29	326	P09429	I.KGEHPGLSIGDVAK.K	Y	36.09	1406.75	14	-1.3	704.382	2	31.25	123000000	1	29383	HFX4_FPEP23H001146-1A.raw	2	2	114	127			PEAKS DB
29	326	P09429	M.WNNTAADDKQPYEK.K	N	35.86	1678.76	14	3.2	840.389	2	39.33	1540000	1	38410	HFX4_FPEP23H001146-1A.raw	2	2	133	146			PEAKS DB
29	326	P09429	K.LGEMWNNTAADDKQPYEKK.A	N	35.57	2237.04	19	1.9	746.689	3	31.78	9020000	1	30262	HFX4_FPEP23H001146-1A.raw	1	1	129	147			PEAKS DB
29	326	P09429	K.LGEMWNNTAADDK.Q	N	34.48	1463.64	13	-0.9	732.824	2	39.46	367000000	1	38408	HFX4_FPEP23H001146-1A.raw	1	1	129	141			PEAKS DB
29	326	P09429	K.LGEMWNNTAADDKQPY.E	N	33.88	1851.81	16	0.3	926.912	2	50.32	8480000	1	50547	HFX4_FPEP23H001146-1A.raw	1	1	129	144			PEAKS DB
29	326	P09429	K.IKGEHPGLSIGDVAKK.L	Y	31.85	1647.93	16	-0.4	550.317	3	24.26	4170000	1	22487	HFX4_FPEP23H001146-1A.raw	1	1	113	128			PEAKS DB
29	326	P09429	K.RPPSAFFLFCSEYRPK.I	N	31.79	1943.97	16	1.3	648.999	3	57.78	7500000	1	59285	HFX4_FPEP23H001146-1A.raw	1	1	97	112			PEAKS DB
29	326	P09429	K.IKGEHPGLSIGDVAK(+14.02).K	Y	31.15	1533.85	15	1.8	512.292	3	36.12	1130000	1	35133	HFX4_FPEP23H001146-1A.raw	1	1	113	127	Methylation(KR)	K15:Methylation(KR):144.36	PEAKS DB
29	326	P09429	H.PDASVNFSEFSK.K	N	30.87	1326.61	12	7.1	664.317	2	27.52	403000	1	25910	HFX4_FPEP23H001146-1A.raw	1	1	32	43			PEAKS DB
29	326	P09429	R.EEHKK(+72.02)K(+72.02)HPDASVNFSEFSK.K	N	29.77	2387.14	19	-0.2	796.72	3	33.52	0	1	32100	HFX4_FPEP23H001146-1A.raw	0	0	25	43	Carboxyethyl	K5:Carboxyethyl:0.00;K6:Carboxyethyl:0.00	PEAKS DB
29	326	P09429	F.FLFCSEYRPK.I	N	29.56	1288.63	10	0	645.321	2	57.17	29200000	1	58348	HFX4_FPEP23H001146-1A.raw	1	1	103	112			PEAKS DB
29	326	P09429	K.RPPSAFFLFCS(+79.97)EYRPK.I	N	29.33	2023.94	16	-3.3	675.651	3	57.78	8880000	1	59272	HFX4_FPEP23H001146-1A.raw	1	1	97	112	Phosphorylation (STY)	S11:Phosphorylation (STY):0.00	PEAKS DB
29	326	P09429	N.TAADDKQPYEK.K	N	28.63	1264.59	11	-3.1	633.302	2	33.14	1990000	1	31711	HFX4_FPEP23H001146-1A.raw	1	1	136	146			PEAKS DB
29	326	P09429	K.TYIPPKGETK.K	N	28.44	1132.61	10	-1.3	378.544	3	13.12	386000000	1	9482	HFX4_FPEP23H001146-1A.raw	1	1	77	86			PEAKS DB
29	326	P09429	P.KIKGEHPGLSIGDVAK.K	Y	28.27	1647.93	16	2.3	550.319	3	25.27	3560000	1	23488	HFX4_FPEP23H001146-1A.raw	1	1	112	127			PEAKS DB
29	326	P09429	K.KHPDASVNFSEFSKK.C	N	27.47	1719.86	15	0.4	430.972	4	26.71	149000000	1	24771	HFX4_FPEP23H001146-1A.raw	1	1	30	44			PEAKS DB
29	326	P09429	T.AADDKQPYEK.K	N	27.02	1163.55	10	4	582.783	2	32.87	0	1	31475	HFX4_FPEP23H001146-1A.raw	0	0	137	146			PEAKS DB
29	326	P09429	D.ASVNFSEFSK.K	N	26.9	1114.53	10	0.1	558.272	2	46.08	13500000	1	45988	HFX4_FPEP23H001146-1A.raw	1	1	34	43			PEAKS DB
29	326	P09429	H.PGLSIGDVAK.K	N	26.64	955.534	10	-3.9	478.772	2	31.27	14800000	1	29714	HFX4_FPEP23H001146-1A.raw	2	2	118	127			PEAKS DB
29	326	P09429	K.GK(+56.03)FEDMAK.A	N	25.81	980.467	8	2	491.242	2	23.53	17600000	1	21547	HFX4_FPEP23H001146-1A.raw	2	2	58	65	Kpr	K2:Kpr:138.59	PEAKS DB
29	326	P09429	K.YEKDIAAYR.A	N	24.79	1127.56	9	0.7	564.788	2	18.94	11000000	1	16902	HFX4_FPEP23H001146-1A.raw	1	1	155	163			PEAKS DB
29	326	P09429	K.TYIPPK.G	N	24.15	717.406	6	0.7	718.414	1	17.46	224000000	1	15811	HFX4_FPEP23H001146-1A.raw	2	2	77	82			PEAKS DB
29	326	P09429	P.DASVNFSEFSK.K	N	23.01	1229.56	11	1.8	615.787	2	50.44	15900000	1	50618	HFX4_FPEP23H001146-1A.raw	1	1	33	43			PEAKS DB
29	326	P09429	K.GKFEDMAK.A	N	22.61	924.438	8	-0.4	463.226	2	14.9	40400000	1	12083	HFX4_FPEP23H001146-1A.raw	1	1	58	65			PEAKS DB
29	326	P09429	Y.AFFVQTCR.E	N	22.3	970.47	8	0.2	486.242	2	53.78	763000000	1	54630	HFX4_FPEP23H001146-1A.raw	1	1	17	24			PEAKS DB
29	326	P09429	A.ADDKQPYEK.K	N	22.29	1092.51	9	-2.7	547.26	2	35.48	704000	1	34368	HFX4_FPEP23H001146-1A.raw	1	1	138	146			PEAKS DB
29	326	P09429	K.KLGEMWNNTAADDK(+86.04).Q	N	21.88	1677.77	14	0.1	839.891	2	45.28	9230000	1	44969	HFX4_FPEP23H001146-1A.raw	2	2	128	141	hydroxyisobutyryl	K14:hydroxyisobutyryl:117.47	PEAKS DB
29	326	P09429	K.FEDMAK.A	N	21.68	739.321	6	-0.9	370.667	2	16.53	7420000	1	14099	HFX4_FPEP23H001146-1A.raw	1	1	60	65			PEAKS DB
29	326	P09429	V.NFSEFSK.K	N	21.38	857.392	7	-1.5	858.398	1	34.19	1250000	1	32856	HFX4_FPEP23H001146-1A.raw	1	1	37	43			PEAKS DB
29	326	P09429	I.GDVAK.K	N	21.17	488.259	5	1.2	489.267	1	35.31	30700000	1	33737	HFX4_FPEP23H001146-1A.raw	1	1	123	127			PEAKS DB
29	326	P09429	F.LFCSEYRPK.I	N	20.78	1141.56	9	0.3	571.787	2	39.16	452000000	1	38226	HFX4_FPEP23H001146-1A.raw	1	1	104	112			PEAKS DB
29	326	P09429	S.VNFSEFSK.K	N	20.75	956.46	8	-0.5	479.237	2	41.59	639000	1	41041	HFX4_FPEP23H001146-1A.raw	1	1	36	43			PEAKS DB
29	326	P09429	K.LGEMWNNTAADDK(+86.04).Q	N	20.63	1549.67	13	2.3	775.845	2	51.69	36900000	1	52075	HFX4_FPEP23H001146-1A.raw	1	1	129	141	hydroxyisobutyryl	K13:hydroxyisobutyryl:1000.00	PEAKS DB
29	326	P09429	K.IKGEHPGLSIGD.V	Y	20.4	1221.64	12	0.9	611.825	2	28.09	2700000	1	26595	HFX4_FPEP23H001146-1A.raw	1	1	113	124			PEAKS DB
29	326	P09429	S.EFSK.K	N	20.39	509.248	4	-1	510.255	1	42.09	3020000	1	41664	HFX4_FPEP23H001146-1A.raw	1	1	40	43			PEAKS DB
78	38	Q7Z4V5	Y.SAPPPVSSSDSEAPEANPADGSDADEDDEDR.G	Y	43.73	3128.24	31	1.5	1043.76	3	31.6	0	1	30104	HFX4_FPEP23H001146-1A.raw	0	0	93	123			PEAKS DB
78	38	Q7Z4V5	R.KASSDLDQASVSPSEEENSESSSESEK.T	Y	40.56	2842.21	27	3.7	948.415	3	21.61	1090000	1	19642	HFX4_FPEP23H001146-1A.raw	1	1	172	198			PEAKS DB
78	38	Q7Z4V5	R.IDDIADGAVKPPPNKYPIFFFGTHETAFLGPK.D	Y	39.85	3501.8	32	4	701.37	5	57.64	0	1	59081	HFX4_FPEP23H001146-1A.raw	0	0	25	56			PEAKS DB
78	38	Q7Z4V5	R.CGS(+79.97)S(+79.97)EDLHDSVR.E	Y	39.68	1463.48	12	-6.5	732.742	2	21.98	2650000	1	20104	HFX4_FPEP23H001146-1A.raw	1	1	631	642	Phosphorylation (STY)	S3:Phosphorylation (STY):67.12;S4:Phosphorylation (STY):71.27	PEAKS DB
78	38	Q7Z4V5	K.GESAEDKEHEEGRDSEEGPR.C	Y	38.57	2241.94	20	1	561.492	4	10.05	21400000	1	6778	HFX4_FPEP23H001146-1A.raw	1	1	611	630			PEAKS DB
78	38	Q7Z4V5	R.IDDIADGAVKPPPNK.Y	Y	38.25	1548.81	15	-0.6	775.414	2	30.88	221000000	1	29214	HFX4_FPEP23H001146-1A.raw	2	2	25	39			PEAKS DB
78	38	Q7Z4V5	R.GVMAVTAVTATAASDR.M	Y	37.67	1519.77	16	0	760.89	2	49.58	76900000	1	49838	HFX4_FPEP23H001146-1A.raw	2	2	124	139			PEAKS DB
78	38	Q7Z4V5	R.CGSSEDLHDSVR.E	Y	36.76	1303.55	12	0.4	652.781	2	17.35	18600000	1	14971	HFX4_FPEP23H001146-1A.raw	1	1	631	642			PEAKS DB
78	38	Q7Z4V5	R.GPPSS(+79.97)SDSEPEAELER.E	Y	36.59	1765.7	16	-0.4	883.859	2	35.67	4680000	1	34541	HFX4_FPEP23H001146-1A.raw	1	1	392	407	Phosphorylation (STY)	S5:Phosphorylation (STY):10.11	PEAKS DB
78	38	Q7Z4V5	K.LAGEELAGEEAPQEK.A	Y	36.25	1569.75	15	1	785.884	2	31.85	590000000	1	30256	HFX4_FPEP23H001146-1A.raw	2	2	575	589			PEAKS DB
78	38	Q7Z4V5	K.ADS(+79.97)DGAKPEPVAMAR.S	Y	35.56	1593.69	15	0.4	797.851	2	26.15	0	1	24312	HFX4_FPEP23H001146-1A.raw	0	0	238	252	Phosphorylation (STY)	S3:Phosphorylation (STY):1000.00	PEAKS DB
78	38	Q7Z4V5	R.GPPSSSDSEPEAELER.E	Y	35.08	1685.74	16	1.4	843.877	2	28.94	13500000	1	27690	HFX4_FPEP23H001146-1A.raw	1	1	392	407			PEAKS DB
78	38	Q7Z4V5	R.GRKPKPERPPSSSSSDSDSDEVDR.I	Y	34.53	2614.22	24	1.1	654.563	4	10.25	2880000	1	6986	HFX4_FPEP23H001146-1A.raw	1	1	289	312			PEAKS DB
78	38	Q7Z4V5	M.PHAFKPGDLVFAK.M	Y	34.04	1425.78	13	-0.2	713.896	2	45.19	752000000	1	44742	HFX4_FPEP23H001146-1A.raw	3	3	2	14			PEAKS DB
78	38	Q7Z4V5	A.EDK(+72.02)PSTDLSAPVNGEATSQKGESAEDKEHEEGRDSEEGPR.C	Y	33.57	4368.93	40	2.5	729.165	6	21.05	17500000	1	19088	HFX4_FPEP23H001146-1A.raw	1	1	591	630	Carboxyethyl	K3:Carboxyethyl:32.61	PEAKS DB
78	38	Q7Z4V5	R.GRGPPSSSDSEPEAELER.E	Y	32.55	1898.86	18	1	950.438	2	23.36	16300000	1	21476	HFX4_FPEP23H001146-1A.raw	2	2	390	407			PEAKS DB
78	38	Q7Z4V5	R.GSGGSS(+79.97)GDELREDDEPVKK.R	Y	32.26	2040.86	19	3.1	681.297	3	16.48	5850000	1	13869	HFX4_FPEP23H001146-1A.raw	1	1	365	383	Phosphorylation (STY)	S6:Phosphorylation (STY):11.06	PEAKS DB
78	38	Q7Z4V5	F.FGTHETAFLGPK.D	N	32.11	1303.66	12	-2.2	652.834	2	38.05	133000000	1	37337	HFX4_FPEP23H001146-1A.raw	3	3	45	56			PEAKS DB
78	38	Q7Z4V5	R.GSGGSSGDELREDDEPVKK.R	Y	32.06	1960.9	19	1.8	654.641	3	13.8	7350000	1	10921	HFX4_FPEP23H001146-1A.raw	1	1	365	383			PEAKS DB
78	38	Q7Z4V5	R.GRKPKPERPPSSSSSDSDS(+79.97)DEVDR.I	Y	32.01	2694.19	24	-0.6	674.554	4	10.33	5220000	1	7031	HFX4_FPEP23H001146-1A.raw	1	1	289	312	Phosphorylation (STY)	S19:Phosphorylation (STY):15.73	PEAKS DB
78	38	Q7Z4V5	R.GSGGS(+79.97)SGDELREDDEPVK.K	Y	31.89	1912.77	18	0.9	957.393	2	23.8	27100000	1	21807	HFX4_FPEP23H001146-1A.raw	2	2	365	382	Phosphorylation (STY)	S5:Phosphorylation (STY):0.00	PEAKS DB
78	38	Q7Z4V5	K.AEDKPSTDLSAPVNGEATSQK.G	Y	31.68	2144.02	21	2.2	1073.02	2	26.97	2100000	1	25214	HFX4_FPEP23H001146-1A.raw	1	1	590	610			PEAKS DB
78	38	Q7Z4V5	R.KPKPERPPSSSSSDSDS(+79.97)DEVDR.I	Y	31.52	2481.07	22	0.2	621.274	4	10.52	2970000	1	7273	HFX4_FPEP23H001146-1A.raw	1	1	291	312	Phosphorylation (STY)	S17:Phosphorylation (STY):9.40	PEAKS DB
78	38	Q7Z4V5	I.DDIADGAVKPPPNK.Y	Y	31.47	1435.73	14	-3.4	718.87	2	30.86	0	1	29365	HFX4_FPEP23H001146-1A.raw	0	0	26	39			PEAKS DB
78	38	Q7Z4V5	R.GSGGS(+79.97)SGDELREDDEPVKK.R	Y	31.17	2040.86	19	0.4	681.295	3	16.97	13800000	1	14443	HFX4_FPEP23H001146-1A.raw	1	1	365	383	Phosphorylation (STY)	S5:Phosphorylation (STY):0.00	PEAKS DB
78	38	Q7Z4V5	F.FFGTHETAFLGPK.D	N	30.34	1450.72	13	-0.2	484.582	3	51.38	117000000	1	51713	HFX4_FPEP23H001146-1A.raw	2	2	44	56			PEAKS DB
78	38	Q7Z4V5	F.GTHETAFLGPK.D	N	30.24	1156.59	11	-0.4	579.301	2	22.41	1680000	1	20620	HFX4_FPEP23H001146-1A.raw	1	1	46	56			PEAKS DB
78	38	Q7Z4V5	R.GS(+79.97)GGSSGDELREDDEPVKK.R	Y	30.11	2040.86	19	0.7	1021.44	2	16.97	671000	1	14586	HFX4_FPEP23H001146-1A.raw	1	1	365	383	Phosphorylation (STY)	S2:Phosphorylation (STY):0.00	PEAKS DB
78	38	Q7Z4V5	K.AEDKPSTDLSAPVNGEATSQKGESAEDKEHEEGRDSEEGPR.C	Y	29.93	4367.95	41	-2.3	624.999	7	21	0	1	19111	HFX4_FPEP23H001146-1A.raw	0	0	590	630			PEAKS DB
78	38	Q7Z4V5	K.TSDQDFTPEK.K	Y	29.87	1166.51	10	-0.6	584.261	2	18.71	8050000	1	16606	HFX4_FPEP23H001146-1A.raw	1	1	199	208			PEAKS DB
78	38	Q7Z4V5	K.GYPHWPAR.I	N	29.81	982.477	8	1.5	492.247	2	28.12	573000000	1	26545	HFX4_FPEP23H001146-1A.raw	1	1	17	24			PEAKS DB
78	38	Q7Z4V5	R.IDDIADGAVKPPPNKYPIFF.F	Y	28.79	2216.15	20	1.7	739.726	3	57.92	3440000	1	59483	HFX4_FPEP23H001146-1A.raw	1	1	25	44			PEAKS DB
78	38	Q7Z4V5	R.GSGGSSGDELREDDEPVK.K	Y	28.26	1832.8	18	0.1	611.942	3	18.77	26000000	1	16696	HFX4_FPEP23H001146-1A.raw	1	1	365	382			PEAKS DB
78	38	Q7Z4V5	R.GRGPPS(+79.97)SSDSEPEAELER.E	Y	28.21	1978.83	18	0.4	990.421	2	28.67	20700000	1	27308	HFX4_FPEP23H001146-1A.raw	2	2	390	407	Phosphorylation (STY)	S6:Phosphorylation (STY):17.01	PEAKS DB
78	38	Q7Z4V5	E.GPDLDRPGSDR.Q	Y	25.77	1183.56	11	0.1	592.786	2	16.31	2690000	1	13779	HFX4_FPEP23H001146-1A.raw	1	1	644	654			PEAKS DB
78	38	Q7Z4V5	R.EGPDLDRPGSDR.Q	Y	25.69	1312.6	12	1.1	438.541	3	16.3	197000000	1	13995	HFX4_FPEP23H001146-1A.raw	1	1	643	654			PEAKS DB
78	38	Q7Z4V5	G.PDLDRPGSDR.Q	Y	25.28	1126.54	10	1.5	376.52	3	16.31	3830000	1	13759	HFX4_FPEP23H001146-1A.raw	1	1	645	654			PEAKS DB
78	38	Q7Z4V5	K.TSDQDFT(+79.97)PEKK.A	Y	25.08	1374.57	11	5.3	688.296	2	13.98	17400000	1	11249	HFX4_FPEP23H001146-1A.raw	1	1	199	209	Phosphorylation (STY)	T7:Phosphorylation (STY):25.65	PEAKS DB
78	38	Q7Z4V5	R.EGPDLDRPGSDRQER.E	Y	23.99	1725.8	15	-1	576.274	3	13.2	3510000	1	10257	HFX4_FPEP23H001146-1A.raw	2	2	643	657			PEAKS DB
78	38	Q7Z4V5	R.SEGFSMDR.K	Y	23.79	927.376	8	0.2	464.695	2	24.78	43300000	1	23275	HFX4_FPEP23H001146-1A.raw	1	1	454	461			PEAKS DB
78	38	Q7Z4V5	R.ADRGEAERGS(+79.97)GGSSGDELREDDEPVK.K	Y	22.89	2797.18	26	0.6	700.302	4	17.63	3300000	1	15354	HFX4_FPEP23H001146-1A.raw	1	1	357	382	Phosphorylation (STY)	S10:Phosphorylation (STY):0.00	PEAKS DB
78	38	Q7Z4V5	K.DLFPYDK.C	Y	22.55	896.428	7	-0.9	449.221	2	50.14	65000000	1	50521	HFX4_FPEP23H001146-1A.raw	1	1	57	63			PEAKS DB
78	38	Q7Z4V5	K.AAEVYTR.L	Y	21.41	808.408	7	-1.2	405.211	2	13.08	329000	1	10136	HFX4_FPEP23H001146-1A.raw	1	1	539	545			PEAKS DB
78	38	Q7Z4V5	G.YPHWPAR.I	N	21.32	925.456	7	1.2	463.736	2	28.12	3250000	1	26612	HFX4_FPEP23H001146-1A.raw	1	1	18	24			PEAKS DB
78	38	Q7Z4V5	K.NTDVVATLK.K	Y	21.17	959.529	9	-0.2	480.772	2	32.28	74400000	1	30892	HFX4_FPEP23H001146-1A.raw	1	1	516	524			PEAKS DB
78	38	Q7Z4V5	E.EELR.R	N	20.98	545.281	4	1.4	546.289	1	55.22	4850000	1	56294	HFX4_FPEP23H001146-1A.raw	1	1	337	340			PEAKS DB
78	38	Q7Z4V5	K.NTDVVATLKK.I	Y	20.21	1087.62	10	-0.5	544.819	2	21.94	13300000	1	20051	HFX4_FPEP23H001146-1A.raw	1	1	516	525			PEAKS DB
128	39	O60841	K.SEDSTKDDIDLDALAAEIEGAGAAK.E	Y	41.4	2504.18	25	0.9	835.734	3	58.07	11600000	1	59734	HFX4_FPEP23H001146-1A.raw	1	1	9	33			PEAKS DB
128	39	O60841	R.HTHVQDGEAGGITQQIGATNVPLEAINEQTK.M	Y	41.38	3255.61	31	-3.5	814.908	4	54.76	5020000	1	55693	HFX4_FPEP23H001146-1A.raw	1	1	653	683			PEAKS DB
128	39	O60841	K.ADRETVAVKPTENNEEEFTSK.D	Y	41.09	2393.13	21	1.2	1197.58	2	25.79	40800000	1	23917	HFX4_FPEP23H001146-1A.raw	2	2	74	94			PEAKS DB
128	39	O60841	R.INSSGESGDES(+79.97)DEFLQSR.K	Y	40.95	2035.8	18	-1.5	1018.91	2	40.17	8370000	1	39261	HFX4_FPEP23H001146-1A.raw	2	2	180	197	Phosphorylation (STY)	S11:Phosphorylation (STY):44.28	PEAKS DB
128	39	O60841	K.AETPTAAEDDNEGDK.K	Y	40.87	1561.64	15	1.5	781.827	2	12.41	14900000	1	9352	HFX4_FPEP23H001146-1A.raw	1	1	299	313			PEAKS DB
128	39	O60841	K.NKSEDSTKDDIDLDALAAEIEGAGAAK.E	Y	40.17	2746.31	27	3.9	916.449	3	57.65	4780000	1	59098	HFX4_FPEP23H001146-1A.raw	1	1	7	33			PEAKS DB
128	39	O60841	R.INSSGESGDESDEFLQSR.K	Y	39.93	1955.83	18	1.9	978.926	2	37.57	779000	1	36829	HFX4_FPEP23H001146-1A.raw	1	1	180	197			PEAKS DB
128	39	O60841	K.VEMYSGSDDDDDFNKLPK.K	Y	39.08	2073.88	18	0.7	692.302	3	45.89	162000000	1	45619	HFX4_FPEP23H001146-1A.raw	1	1	131	148			PEAKS DB
128	39	O60841	K.QSFDDNDSEELEDKDSK.S	Y	38.49	1999.81	17	-2.8	1000.91	2	22.39	7100000	1	20604	HFX4_FPEP23H001146-1A.raw	1	1	106	122			PEAKS DB
128	39	O60841	K.NKPGPNIESGNEDDDASFK.I	Y	37.38	2032.9	19	0	1017.46	2	25.85	212000000	1	23945	HFX4_FPEP23H001146-1A.raw	2	2	206	224			PEAKS DB
128	39	O60841	K.KQSFDDNDSEELEDKDSK.S	Y	37.33	2127.91	18	0	710.31	3	16.97	17900000	1	14515	HFX4_FPEP23H001146-1A.raw	1	1	105	122			PEAKS DB
128	39	O60841	K.VTVDTGVIPASEEKAETPTAAEDDNEGDKK.K	Y	37.17	3115.47	30	-0.3	779.874	4	39.33	14800000	1	38341	HFX4_FPEP23H001146-1A.raw	1	1	285	314			PEAKS DB
128	39	O60841	K.WDGSEEDEDNSK.K	Y	36.17	1409.52	12	1	705.769	2	13.08	10100000	1	10060	HFX4_FPEP23H001146-1A.raw	1	1	161	172			PEAKS DB
128	39	O60841	R.DPIVMGVTVEAGQVK.Q	Y	36.11	1541.81	15	3.4	771.916	2	57.14	1020000	1	58358	HFX4_FPEP23H001146-1A.raw	1	1	1106	1120			PEAKS DB
128	39	O60841	K.AETPTAAEDDNEGDKK.K	Y	35.86	1689.73	16	0.9	564.252	3	10.67	9270000	1	7470	HFX4_FPEP23H001146-1A.raw	1	1	299	314			PEAKS DB
128	39	O60841	K.WDGS(+79.97)EEDEDNSK.K	Y	33.97	1489.49	12	0.5	745.752	2	15.46	2910000	1	12780	HFX4_FPEP23H001146-1A.raw	1	1	161	172	Phosphorylation (STY)	S4:Phosphorylation (STY):61.82	PEAKS DB
128	39	O60841	K.LLQAQGVEVPSK.D	Y	33.82	1267.71	12	0.8	634.865	2	40.22	365000000	1	39271	HFX4_FPEP23H001146-1A.raw	1	1	425	436			PEAKS DB
128	39	O60841	K.KQSFDDNDS(+79.97)EELEDKDSK.S	Y	32.59	2207.87	18	-0.1	736.965	3	18.44	8190000	1	16290	HFX4_FPEP23H001146-1A.raw	2	2	105	122	Phosphorylation (STY)	S9:Phosphorylation (STY):37.35	PEAKS DB
128	39	O60841	R.HFEATDILVSK.I	Y	32.56	1258.66	11	-0.1	630.335	2	47.4	10500000	1	47468	HFX4_FPEP23H001146-1A.raw	1	1	1175	1185			PEAKS DB
128	39	O60841	K.TSEVPYAGINIGPVHK.K	Y	31.83	1680.88	16	0.8	841.45	2	51.93	9750000	1	52474	HFX4_FPEP23H001146-1A.raw	1	1	1000	1015			PEAKS DB
128	39	O60841	K.KSPDSDVAATLKK.Q	Y	31.48	1358.74	13	0.2	453.921	3	16.83	897000	1	14440	HFX4_FPEP23H001146-1A.raw	1	1	766	778			PEAKS DB
128	39	O60841	K.WDGS(+79.97)EEDEDNSKK.I	Y	31.29	1617.58	13	0.4	809.799	2	11.88	6160000	1	8676	HFX4_FPEP23H001146-1A.raw	1	1	161	173	Phosphorylation (STY)	S4:Phosphorylation (STY):83.89	PEAKS DB
128	39	O60841	E.MYSGSDDDDDFNKLPK.K	Y	31.24	1845.77	16	4.3	923.898	2	45.87	436000	1	45767	HFX4_FPEP23H001146-1A.raw	1	1	133	148			PEAKS DB
128	39	O60841	R.ETVAVKPTENNEEEFTSK.D	Y	31.15	2050.97	18	0.6	684.664	3	28.94	182000000	1	27443	HFX4_FPEP23H001146-1A.raw	1	1	77	94			PEAKS DB
128	39	O60841	K.VEMYSGSDDDDDFNK.L	Y	30.94	1735.65	15	-1.7	868.832	2	34.37	7570000	1	33019	HFX4_FPEP23H001146-1A.raw	1	1	131	145			PEAKS DB
128	39	O60841	K.KRPIYEDK.K	Y	30.27	1047.57	8	-0.1	350.198	3	10.3	0	1	7072	HFX4_FPEP23H001146-1A.raw	0	0	442	449			PEAKS DB
128	39	O60841	R.DAQEMADSLGVR.I	Y	29.9	1290.59	12	-0.9	646.3	2	45.99	310000	1	45905	HFX4_FPEP23H001146-1A.raw	1	1	1044	1055			PEAKS DB
128	39	O60841	K.KQDFDEDDILK.E	Y	27.23	1364.65	11	-0.3	683.33	2	40.43	25600000	1	39435	HFX4_FPEP23H001146-1A.raw	1	1	50	60			PEAKS DB
128	39	O60841	K.HIAVFPCK.I	Y	26.84	913.484	8	-4	457.748	2	41.04	4410000	1	40826	HFX4_FPEP23H001146-1A.raw	1	1	1086	1093			PEAKS DB
128	39	O60841	K.IPQQLESK.E	Y	26.58	941.518	8	2.8	471.768	2	19.33	54100000	1	17302	HFX4_FPEP23H001146-1A.raw	1	1	454	461			PEAKS DB
128	39	O60841	K.KQS(+79.97)FDDNDSEELEDKDSK.S	Y	26.52	2207.87	18	-0.6	736.965	3	19.3	1720000	1	17488	HFX4_FPEP23H001146-1A.raw	1	1	105	122	Phosphorylation (STY)	S3:Phosphorylation (STY):5.30	PEAKS DB
128	39	O60841	K.ILPQYIFNSR.D	Y	25.58	1249.68	10	1.8	625.849	2	57.28	1900000	1	58557	HFX4_FPEP23H001146-1A.raw	1	1	1096	1105			PEAKS DB
128	39	O60841	K.VTVDTGVIPASEEK.A	Y	25.41	1443.75	14	0.9	722.881	2	42.16	390000000	1	41482	HFX4_FPEP23H001146-1A.raw	1	1	285	298			PEAKS DB
128	39	O60841	R.KFEEETVK.S	Y	25.28	1008.51	8	0.8	505.264	2	12.72	1060000	1	9719	HFX4_FPEP23H001146-1A.raw	1	1	275	282			PEAKS DB
128	39	O60841	K.SKVTVDTGVIPASEEK.A	Y	25.16	1658.87	16	0.2	553.965	3	34.75	11400000	1	33437	HFX4_FPEP23H001146-1A.raw	1	1	283	298			PEAKS DB
128	39	O60841	K.DELIHELK.Q	Y	25.07	995.529	8	-1.1	498.771	2	33.69	1220000	1	32282	HFX4_FPEP23H001146-1A.raw	1	1	961	968			PEAKS DB
128	39	O60841	E.TPTAAEDDNEGDKK.K	Y	24.62	1489.65	14	1.5	745.835	2	10.69	0	1	7497	HFX4_FPEP23H001146-1A.raw	0	0	301	314			PEAKS DB
128	39	O60841	K.LLTK.S	N	23.74	473.321	4	-0.5	474.328	1	39.54	95300000	1	39094	HFX4_FPEP23H001146-1A.raw	2	2	407	410			PEAKS DB
128	39	O60841	K.LLQAQGVEVPSKD.S	Y	22.46	1382.74	13	3.2	692.38	2	40.97	14400000	1	40190	HFX4_FPEP23H001146-1A.raw	1	1	425	437			PEAKS DB
128	39	O60841	K.IEPIPGESPK.M	Y	21.84	1065.57	10	-1.5	533.792	2	30.32	1550000	1	29001	HFX4_FPEP23H001146-1A.raw	1	1	1161	1170			PEAKS DB
128	39	O60841	A.DRETVAVK(+70.04)PTENNEEEFTSK.D	Y	21.33	2392.14	20	-4.8	1197.07	2	25.85	0	1	24022	HFX4_FPEP23H001146-1A.raw	0	0	75	94	Butyryl	K8:Butyryl:126.66	PEAKS DB
128	39	O60841	C.EELR.A	N	20.98	545.281	4	1.4	546.289	1	55.22	4850000	1	56294	HFX4_FPEP23H001146-1A.raw	1	1	854	857			PEAKS DB
128	39	O60841	L.LTK.S	N	20.62	360.237	3	1.7	361.245	1	37.36	1900000	1	36632	HFX4_FPEP23H001146-1A.raw	1	1	408	410			PEAKS DB
128	39	O60841	K.KKQDFDEDDILK.E	Y	20.3	1492.74	12	0.2	498.588	3	31.95	60500000	1	30243	HFX4_FPEP23H001146-1A.raw	1	1	49	60			PEAKS DB
86	16	P46013	K.AQPLEDLAGFTELSETSGHTQESLTAGK.A	Y	47.82	2916.4	28	-1	973.139	3	57.61	5860000	1	59015	HFX4_FPEP23H001146-1A.raw	1	1	2673	2700			PEAKS DB
86	16	P46013	K.FTQTSGETTDADKEPAGEDK.G	Y	45.53	2125.93	20	1.2	709.651	3	14.1	66600000	1	11197	HFX4_FPEP23H001146-1A.raw	2	2	2742	2761			PEAKS DB
86	16	P46013	R.ESAQAIEDLAGFKDPAAGHTEESMTDDK.T	Y	43.49	2962.31	28	0.7	988.446	3	53.03	31200000	1	53846	HFX4_FPEP23H001146-1A.raw	1	1	2792	2819			PEAKS DB
86	16	P46013	R.LTQTSGQSTHTHKEPASGDEGIK.V	Y	39.44	2408.16	23	0.5	603.047	4	10.56	15900000	1	7312	HFX4_FPEP23H001146-1A.raw	2	2	2622	2644			PEAKS DB
86	16	P46013	K.TSPEMDIQNPDDGAR.K	Y	38.79	1644.7	15	-0.2	823.36	2	33.19	4670000	1	31698	HFX4_FPEP23H001146-1A.raw	1	1	3127	3141			PEAKS DB
86	16	P46013	K.ELFSAPGHTEESMTIDK.N	Y	38.58	1890.87	17	-1	946.44	2	46.64	15500000	1	46657	HFX4_FPEP23H001146-1A.raw	2	2	2564	2580			PEAKS DB
86	16	P46013	K.DPAAGHTEESMTDDK.T	Y	35.46	1602.65	15	1	535.223	3	13.16	2920000	1	10255	HFX4_FPEP23H001146-1A.raw	1	1	2805	2819			PEAKS DB
86	16	P46013	K.LTQTSGETTHTDKEPVGEGK.G	Y	34.19	2114.01	20	0.4	705.678	3	11.25	31000000	1	8064	HFX4_FPEP23H001146-1A.raw	1	1	2861	2880			PEAKS DB
86	16	P46013	K.SPPPELTDTATSTK.R	Y	32.4	1443.71	14	0.1	722.862	2	28.31	53700000	1	27442	HFX4_FPEP23H001146-1A.raw	1	1	2588	2601			PEAKS DB
86	16	P46013	R.IEPAEELNSNDMK.T	Y	31.03	1488.68	13	-1.2	745.345	2	37.04	7060000	1	36187	HFX4_FPEP23H001146-1A.raw	1	1	3059	3071			PEAKS DB
86	16	P46013	K.SSPELEDTATSSK.R	Y	30.83	1350.62	13	0.6	676.315	2	18.67	47600000	1	16529	HFX4_FPEP23H001146-1A.raw	1	1	2827	2839			PEAKS DB
86	16	P46013	R.ESAQAIEDLAGFK.D	Y	30.74	1377.68	13	4.5	689.849	2	57.1	0	1	58265	HFX4_FPEP23H001146-1A.raw	0	0	2792	2804			PEAKS DB
86	16	P46013	T.QTSGETTHTDKEPVGEGK.G	Y	28.22	1899.88	18	4.9	634.304	3	11.26	0	1	8148	HFX4_FPEP23H001146-1A.raw	0	0	2863	2880			PEAKS DB
86	16	P46013	K.VQVKEEPSAVK.F	Y	28.2	1212.67	11	0.4	405.231	3	14.46	1050000	1	11664	HFX4_FPEP23H001146-1A.raw	1	1	2731	2741			PEAKS DB
86	16	P46013	K.KPNPVEEEPSR.R	Y	27.85	1280.64	11	-0.5	427.886	3	11.64	266000	1	8560	HFX4_FPEP23H001146-1A.raw	1	1	2653	2663			PEAKS DB
86	16	P46013	K.RIEPAEELNSNDMK.T	Y	27.5	1644.78	14	1.4	823.397	2	29.59	0	1	28526	HFX4_FPEP23H001146-1A.raw	0	0	3058	3071			PEAKS DB
86	16	P46013	R.SGASEANLIVAK.S	Y	27.02	1158.62	12	4.4	580.322	2	34.1	0	1	32778	HFX4_FPEP23H001146-1A.raw	0	0	648	659			PEAKS DB
86	16	P46013	K.VEPVGDVVSTRDPVK.S	Y	26.35	1595.85	15	2.8	532.959	3	37.33	422000	1	36599	HFX4_FPEP23H001146-1A.raw	1	1	2968	2982			PEAKS DB
86	16	P46013	K.VEPVGDVVSTR.D	Y	26.33	1156.61	11	-1.8	579.311	2	32.96	22300000	1	31495	HFX4_FPEP23H001146-1A.raw	1	1	2968	2978			PEAKS DB
86	16	P46013	K.SQPAASTLESK.S	Y	25.72	1117.56	11	1.2	559.789	2	16.06	18700000	1	13429	HFX4_FPEP23H001146-1A.raw	1	1	3207	3217			PEAKS DB
86	16	P46013	K.LQDSVPENK.G	Y	25.49	1028.51	9	0.9	515.265	2	15.29	16200000	1	12723	HFX4_FPEP23H001146-1A.raw	1	1	3079	3087			PEAKS DB
86	16	P46013	K.VEVKEELLAVGK.L	Y	25.4	1312.76	12	0.7	438.594	3	45.43	15600000	1	45070	HFX4_FPEP23H001146-1A.raw	1	1	2849	2860			PEAKS DB
86	16	P46013	K.QILDPAASVTGSR.R	Y	25.24	1313.69	13	1.2	657.855	2	45.96	19500000	1	45671	HFX4_FPEP23H001146-1A.raw	1	1	2531	2543			PEAKS DB
86	16	P46013	K.SSEPVVIMK.R	Y	24.98	988.526	9	-1	495.27	2	36.66	33700000	1	35676	HFX4_FPEP23H001146-1A.raw	1	1	3041	3049			PEAKS DB
86	16	P46013	R.KLDAEDVIGSR.R	Y	24.53	1201.63	11	1	601.823	2	32.82	0	1	31418	HFX4_FPEP23H001146-1A.raw	0	0	2892	2902			PEAKS DB
86	16	P46013	L.FSAPGHTEESMTIDK.N	Y	23.23	1648.74	15	0.8	550.588	3	31.68	24900000	1	30218	HFX4_FPEP23H001146-1A.raw	1	1	2566	2580			PEAKS DB
86	16	P46013	K.EELSAVER.L	Y	23.2	931.461	8	-1.1	466.737	2	19.88	4470000	1	18182	HFX4_FPEP23H001146-1A.raw	1	1	2614	2621			PEAKS DB
86	16	P46013	R.ALEDLVDFK.E	Y	23.13	1048.54	9	4.2	525.282	2	57.56	0	1	58965	HFX4_FPEP23H001146-1A.raw	0	0	2555	2563			PEAKS DB
86	16	P46013	R.KEVKEELSAVER.L	Y	21.71	1415.76	12	0.4	472.928	3	18.74	8770000	1	16649	HFX4_FPEP23H001146-1A.raw	2	2	2610	2621			PEAKS DB
86	16	P46013	N.TPLK.R	N	21.26	457.29	4	-1.6	458.297	1	36.05	2030000	1	35065	HFX4_FPEP23H001146-1A.raw	1	1	525	528			PEAKS DB
86	16	P46013	K.ITK.M	N	20.62	360.237	3	1.7	361.245	1	37.36	1900000	1	36632	HFX4_FPEP23H001146-1A.raw	1	1	1002	1004			PEAKS DB
105	62	Q9P0M6	K.DSDKEGTSNSTSEDGPGDGFTILSSK.S	Y	46.36	2630.15	26	1.2	1316.08	2	51.04	537000000	1	51296	HFX4_FPEP23H001146-1A.raw	2	2	164	189			PEAKS DB
105	62	Q9P0M6	R.KSQGPLEVAEAAVSQSSGLAAK.F	Y	43.68	2127.12	22	1.5	1064.57	2	57.17	192000000	1	58253	HFX4_FPEP23H001146-1A.raw	2	2	250	271			PEAKS DB
105	62	Q9P0M6	R.VEGIVHPTTAEIDLKEDIGK.A	Y	41.95	2163.14	20	0.9	1082.58	2	50.72	403000000	1	50953	HFX4_FPEP23H001146-1A.raw	3	3	212	231			PEAKS DB
105	62	Q9P0M6	K.AISAHFDDSSASSLK.N	Y	40.33	1534.73	15	0.3	768.371	2	33.34	307000000	1	31921	HFX4_FPEP23H001146-1A.raw	4	4	333	347			PEAKS DB
105	62	Q9P0M6	E.GIVHPTTAEIDLKEDIGK.A	Y	37.81	1935.03	18	0	646.018	3	50.7	2660000	1	50990	HFX4_FPEP23H001146-1A.raw	1	1	214	231			PEAKS DB
105	62	Q9P0M6	K.LSLTQSDISHIGSMR.V	Y	37.2	1643.83	15	1	822.923	2	52.07	794000000	1	52483	HFX4_FPEP23H001146-1A.raw	2	2	197	211			PEAKS DB
105	62	Q9P0M6	K.AISAHFDDSSASSLK(+114.04).N	Y	36.52	1648.77	15	1.8	825.393	2	31.55	4410000	1	30047	HFX4_FPEP23H001146-1A.raw	1	1	333	347	Ubiquitin	K15:Ubiquitin:60.92	PEAKS DB
105	62	Q9P0M6	V.EGIVHPTTAEIDLKEDIGK.A	Y	36.5	2064.07	19	2	689.033	3	50.73	2810000	1	51031	HFX4_FPEP23H001146-1A.raw	1	1	213	231			PEAKS DB
105	62	Q9P0M6	K.SQGPLEVAEAAVSQSSGLAAK.F	Y	36.05	1999.02	21	1.4	667.349	3	57.83	114000000	1	59262	HFX4_FPEP23H001146-1A.raw	2	2	251	271			PEAKS DB
105	62	Q9P0M6	R.VEGIVHPTTAEIDLK.E	Y	35.7	1620.87	15	0.4	811.444	2	48.08	682000000	1	48250	HFX4_FPEP23H001146-1A.raw	2	2	212	226			PEAKS DB
105	62	Q9P0M6	K.FVIHCHIPQWGSDK.C	Y	35.58	1665.81	14	-0.8	556.276	3	52.45	2300000	1	53103	HFX4_FPEP23H001146-1A.raw	1	1	272	285			PEAKS DB
105	62	Q9P0M6	K.GKSETILSPPPEK.R	Y	34.78	1381.75	13	0.8	691.88	2	27.28	325000000	1	25072	HFX4_FPEP23H001146-1A.raw	2	2	122	134			PEAKS DB
105	62	Q9P0M6	I.SAHFDDSSASSLK.N	Y	34.33	1350.61	13	-0.3	676.31	2	33.7	11200000	1	32174	HFX4_FPEP23H001146-1A.raw	1	1	335	347			PEAKS DB
105	62	Q9P0M6	L.SLTQSDISHIGSMR.V	Y	32.16	1530.75	14	-1.5	766.379	2	52.07	6840000	1	52540	HFX4_FPEP23H001146-1A.raw	1	1	198	211			PEAKS DB
105	62	Q9P0M6	N.STSEDGPGDGFTILSSK.S	Y	31.15	1696.78	17	-0.2	849.397	2	54.65	4310000	1	55516	HFX4_FPEP23H001146-1A.raw	1	1	173	189			PEAKS DB
105	62	Q9P0M6	K.SETILSPPPEK.R	Y	30.41	1196.63	11	-0.3	599.322	2	36.73	245000000	1	35979	HFX4_FPEP23H001146-1A.raw	1	1	124	134			PEAKS DB
105	62	Q9P0M6	E.GIVHPTTAEIDLK.E	Y	30.32	1392.76	13	-1	697.387	2	48.07	12100000	1	48302	HFX4_FPEP23H001146-1A.raw	1	1	214	226			PEAKS DB
105	62	Q9P0M6	K.EGTSNSTSEDGPGDGFTILSSK.S	Y	29.98	2184.97	22	-1.1	1093.49	2	54.58	15200000	1	55394	HFX4_FPEP23H001146-1A.raw	1	1	168	189			PEAKS DB
105	62	Q9P0M6	S.LTQSDISHIGSMR.V	Y	29.76	1443.71	13	0.7	722.865	2	52.04	4330000	1	52569	HFX4_FPEP23H001146-1A.raw	1	1	199	211			PEAKS DB
105	62	Q9P0M6	K.AGGKEFLETVK.E	Y	28.46	1177.63	11	0.4	393.552	3	29.28	29500000	1	28060	HFX4_FPEP23H001146-1A.raw	1	1	236	246			PEAKS DB
105	62	Q9P0M6	L.TQSDISHIGSMR.V	Y	28.04	1330.63	12	1.6	666.323	2	52.07	6290000	1	52539	HFX4_FPEP23H001146-1A.raw	1	1	200	211			PEAKS DB
105	62	Q9P0M6	K.SETILSPPPEKR.G	Y	27.97	1352.73	12	0.7	451.918	3	28.07	167000000	1	26586	HFX4_FPEP23H001146-1A.raw	2	2	124	135			PEAKS DB
105	62	Q9P0M6	L.AVANDEELNQLLK.G	N	26.29	1455.76	13	3.4	728.888	2	56.55	4300000	1	57512	HFX4_FPEP23H001146-1A.raw	1	1	84	96			PEAKS DB
105	62	Q9P0M6	A.VANDEELNQLLK.G	N	26.05	1384.72	12	-1.1	693.366	2	55.02	0	1	56049	HFX4_FPEP23H001146-1A.raw	0	0	85	96			PEAKS DB
105	62	Q9P0M6	K.NCLSAAEDKK.L	Y	25.97	1077.51	10	0.1	539.764	2	15.85	13100000	1	13379	HFX4_FPEP23H001146-1A.raw	1	1	296	305			PEAKS DB
105	62	Q9P0M6	Q.SDISHIGSMR.V	Y	25.95	1101.52	10	-1.2	551.768	2	52.04	1050000	1	52574	HFX4_FPEP23H001146-1A.raw	1	1	202	211			PEAKS DB
105	62	Q9P0M6	V.EGIVHPTTAEIDLK.E	Y	25.86	1521.8	14	0.9	761.91	2	48.1	10100000	1	48298	HFX4_FPEP23H001146-1A.raw	1	1	213	226			PEAKS DB
105	62	Q9P0M6	R.AGVIFPVGR.L	N	25.48	914.534	9	-0.1	458.274	2	52.94	2940000000	1	53501	HFX4_FPEP23H001146-1A.raw	1	1	19	27			PEAKS DB
105	62	Q9P0M6	R.IHPELLAK.K	N	25.47	919.549	8	0.1	460.782	2	28.27	483000000	1	26709	HFX4_FPEP23H001146-1A.raw	1	1	109	116			PEAKS DB
105	62	Q9P0M6	K.SVAFPPFPSGR.N	Y	25.31	1160.6	11	0.6	581.307	2	57.2	267000000	1	58223	HFX4_FPEP23H001146-1A.raw	1	1	308	318			PEAKS DB
105	62	Q9P0M6	A.AEILELAGNAAR.D	N	25.19	1226.66	12	3.1	614.34	2	57.87	15700000	1	59422	HFX4_FPEP23H001146-1A.raw	1	1	58	69			PEAKS DB
105	62	Q9P0M6	Y.LAAEILELAGNAAR.D	Y	24.77	1410.78	14	0.4	706.399	2	57.93	2430000	1	59497	HFX4_FPEP23H001146-1A.raw	1	1	56	69			PEAKS DB
105	62	Q9P0M6	K.GKSETILSPPPEKR.G	Y	24.48	1537.85	14	0.4	513.623	3	19.42	106000000	1	17351	HFX4_FPEP23H001146-1A.raw	2	2	122	135			PEAKS DB
105	62	Q9P0M6	K.QTAAQVTLK.A	Y	22.49	958.545	9	0.6	480.28	2	19.93	10000000	1	18258	HFX4_FPEP23H001146-1A.raw	1	1	324	332			PEAKS DB
105	63	A0A024QZP6	K.DSDKEGTSNSTSEDGPGDGFTILSSK.S	Y	46.36	2630.15	26	1.2	1316.08	2	51.04	537000000	1	51296	HFX4_FPEP23H001146-1A.raw	2	2	164	189			PEAKS DB
105	63	A0A024QZP6	R.KSQGPLEVAEAAVSQSSGLAAK.F	Y	43.68	2127.12	22	1.5	1064.57	2	57.17	192000000	1	58253	HFX4_FPEP23H001146-1A.raw	2	2	250	271			PEAKS DB
105	63	A0A024QZP6	R.VEGIVHPTTAEIDLKEDIGK.A	Y	41.95	2163.14	20	0.9	1082.58	2	50.72	403000000	1	50953	HFX4_FPEP23H001146-1A.raw	3	3	212	231			PEAKS DB
105	63	A0A024QZP6	K.AISAHFDDSSASSLK.N	Y	40.33	1534.73	15	0.3	768.371	2	33.34	307000000	1	31921	HFX4_FPEP23H001146-1A.raw	4	4	333	347			PEAKS DB
105	63	A0A024QZP6	E.GIVHPTTAEIDLKEDIGK.A	Y	37.81	1935.03	18	0	646.018	3	50.7	2660000	1	50990	HFX4_FPEP23H001146-1A.raw	1	1	214	231			PEAKS DB
105	63	A0A024QZP6	K.LSLTQSDISHIGSMR.V	Y	37.2	1643.83	15	1	822.923	2	52.07	794000000	1	52483	HFX4_FPEP23H001146-1A.raw	2	2	197	211			PEAKS DB
105	63	A0A024QZP6	K.AISAHFDDSSASSLK(+114.04).N	Y	36.52	1648.77	15	1.8	825.393	2	31.55	4410000	1	30047	HFX4_FPEP23H001146-1A.raw	1	1	333	347	Ubiquitin	K15:Ubiquitin:60.92	PEAKS DB
105	63	A0A024QZP6	V.EGIVHPTTAEIDLKEDIGK.A	Y	36.5	2064.07	19	2	689.033	3	50.73	2810000	1	51031	HFX4_FPEP23H001146-1A.raw	1	1	213	231			PEAKS DB
105	63	A0A024QZP6	K.SQGPLEVAEAAVSQSSGLAAK.F	Y	36.05	1999.02	21	1.4	667.349	3	57.83	114000000	1	59262	HFX4_FPEP23H001146-1A.raw	2	2	251	271			PEAKS DB
105	63	A0A024QZP6	R.VEGIVHPTTAEIDLK.E	Y	35.7	1620.87	15	0.4	811.444	2	48.08	682000000	1	48250	HFX4_FPEP23H001146-1A.raw	2	2	212	226			PEAKS DB
105	63	A0A024QZP6	K.FVIHCHIPQWGSDK.C	Y	35.58	1665.81	14	-0.8	556.276	3	52.45	2300000	1	53103	HFX4_FPEP23H001146-1A.raw	1	1	272	285			PEAKS DB
105	63	A0A024QZP6	K.GKSETILSPPPEK.R	Y	34.78	1381.75	13	0.8	691.88	2	27.28	325000000	1	25072	HFX4_FPEP23H001146-1A.raw	2	2	122	134			PEAKS DB
105	63	A0A024QZP6	I.SAHFDDSSASSLK.N	Y	34.33	1350.61	13	-0.3	676.31	2	33.7	11200000	1	32174	HFX4_FPEP23H001146-1A.raw	1	1	335	347			PEAKS DB
105	63	A0A024QZP6	L.SLTQSDISHIGSMR.V	Y	32.16	1530.75	14	-1.5	766.379	2	52.07	6840000	1	52540	HFX4_FPEP23H001146-1A.raw	1	1	198	211			PEAKS DB
105	63	A0A024QZP6	N.STSEDGPGDGFTILSSK.S	Y	31.15	1696.78	17	-0.2	849.397	2	54.65	4310000	1	55516	HFX4_FPEP23H001146-1A.raw	1	1	173	189			PEAKS DB
105	63	A0A024QZP6	K.SETILSPPPEK.R	Y	30.41	1196.63	11	-0.3	599.322	2	36.73	245000000	1	35979	HFX4_FPEP23H001146-1A.raw	1	1	124	134			PEAKS DB
105	63	A0A024QZP6	E.GIVHPTTAEIDLK.E	Y	30.32	1392.76	13	-1	697.387	2	48.07	12100000	1	48302	HFX4_FPEP23H001146-1A.raw	1	1	214	226			PEAKS DB
105	63	A0A024QZP6	K.EGTSNSTSEDGPGDGFTILSSK.S	Y	29.98	2184.97	22	-1.1	1093.49	2	54.58	15200000	1	55394	HFX4_FPEP23H001146-1A.raw	1	1	168	189			PEAKS DB
105	63	A0A024QZP6	S.LTQSDISHIGSMR.V	Y	29.76	1443.71	13	0.7	722.865	2	52.04	4330000	1	52569	HFX4_FPEP23H001146-1A.raw	1	1	199	211			PEAKS DB
105	63	A0A024QZP6	K.AGGKEFLETVK.E	Y	28.46	1177.63	11	0.4	393.552	3	29.28	29500000	1	28060	HFX4_FPEP23H001146-1A.raw	1	1	236	246			PEAKS DB
105	63	A0A024QZP6	L.TQSDISHIGSMR.V	Y	28.04	1330.63	12	1.6	666.323	2	52.07	6290000	1	52539	HFX4_FPEP23H001146-1A.raw	1	1	200	211			PEAKS DB
105	63	A0A024QZP6	K.SETILSPPPEKR.G	Y	27.97	1352.73	12	0.7	451.918	3	28.07	167000000	1	26586	HFX4_FPEP23H001146-1A.raw	2	2	124	135			PEAKS DB
105	63	A0A024QZP6	L.AVANDEELNQLLK.G	N	26.29	1455.76	13	3.4	728.888	2	56.55	4300000	1	57512	HFX4_FPEP23H001146-1A.raw	1	1	84	96			PEAKS DB
105	63	A0A024QZP6	A.VANDEELNQLLK.G	N	26.05	1384.72	12	-1.1	693.366	2	55.02	0	1	56049	HFX4_FPEP23H001146-1A.raw	0	0	85	96			PEAKS DB
105	63	A0A024QZP6	K.NCLSAAEDKK.L	Y	25.97	1077.51	10	0.1	539.764	2	15.85	13100000	1	13379	HFX4_FPEP23H001146-1A.raw	1	1	296	305			PEAKS DB
105	63	A0A024QZP6	Q.SDISHIGSMR.V	Y	25.95	1101.52	10	-1.2	551.768	2	52.04	1050000	1	52574	HFX4_FPEP23H001146-1A.raw	1	1	202	211			PEAKS DB
105	63	A0A024QZP6	V.EGIVHPTTAEIDLK.E	Y	25.86	1521.8	14	0.9	761.91	2	48.1	10100000	1	48298	HFX4_FPEP23H001146-1A.raw	1	1	213	226			PEAKS DB
105	63	A0A024QZP6	R.AGVIFPVGR.L	N	25.48	914.534	9	-0.1	458.274	2	52.94	2940000000	1	53501	HFX4_FPEP23H001146-1A.raw	1	1	19	27			PEAKS DB
105	63	A0A024QZP6	R.IHPELLAK.K	N	25.47	919.549	8	0.1	460.782	2	28.27	483000000	1	26709	HFX4_FPEP23H001146-1A.raw	1	1	109	116			PEAKS DB
105	63	A0A024QZP6	K.SVAFPPFPSGR.N	Y	25.31	1160.6	11	0.6	581.307	2	57.2	267000000	1	58223	HFX4_FPEP23H001146-1A.raw	1	1	308	318			PEAKS DB
105	63	A0A024QZP6	A.AEILELAGNAAR.D	N	25.19	1226.66	12	3.1	614.34	2	57.87	15700000	1	59422	HFX4_FPEP23H001146-1A.raw	1	1	58	69			PEAKS DB
105	63	A0A024QZP6	Y.LAAEILELAGNAAR.D	Y	24.77	1410.78	14	0.4	706.399	2	57.93	2430000	1	59497	HFX4_FPEP23H001146-1A.raw	1	1	56	69			PEAKS DB
105	63	A0A024QZP6	K.GKSETILSPPPEKR.G	Y	24.48	1537.85	14	0.4	513.623	3	19.42	106000000	1	17351	HFX4_FPEP23H001146-1A.raw	2	2	122	135			PEAKS DB
105	63	A0A024QZP6	K.QTAAQVTLK.A	Y	22.49	958.545	9	0.6	480.28	2	19.93	10000000	1	18258	HFX4_FPEP23H001146-1A.raw	1	1	324	332			PEAKS DB
74	42	O75475	K.QVETEEAGVVTTATASVNLK.V	Y	47.03	2046.05	20	0.4	1024.03	2	54.49	201000000	1	55289	HFX4_FPEP23H001146-1A.raw	2	2	156	175			PEAKS DB
74	42	O75475	R.KQEEQMETEQQNKDEGKKPEVK.K	Y	43.02	2659.28	22	1.9	665.827	4	10.33	15600000	1	7106	HFX4_FPEP23H001146-1A.raw	1	1	317	338			PEAKS DB
74	42	O75475	K.QVETEEAGVVTTATASVNLKVS(+79.97)PK.R	Y	42.91	2537.26	24	0.8	846.762	3	56.25	64000000	1	57236	HFX4_FPEP23H001146-1A.raw	2	2	156	179	Phosphorylation (STY)	S22:Phosphorylation (STY):41.24	PEAKS DB
74	42	O75475	R.KGFNEGLWEIDNNPK.V	Y	42.68	1759.85	15	1.6	880.935	2	51.83	783000000	1	52236	HFX4_FPEP23H001146-1A.raw	2	2	75	89			PEAKS DB
74	42	O75475	K.TGVTSTSDSEEEGDDQEGEK.K	Y	39.19	2098.83	20	0.6	1050.42	2	12.85	18700000	1	9817	HFX4_FPEP23H001146-1A.raw	2	2	267	286			PEAKS DB
74	42	O75475	K.QPCPS(+79.97)ESDIITEEDKSK.K	Y	38.43	1984.83	17	-2.3	993.422	2	37.75	2380000	1	36956	HFX4_FPEP23H001146-1A.raw	1	1	202	218	Phosphorylation (STY)	S5:Phosphorylation (STY):32.28	PEAKS DB
74	42	O75475	K.QEEQMETEQQNKDEGKKPEVK.K	Y	37.94	2531.18	21	0.6	633.803	4	10.67	1500000	1	7475	HFX4_FPEP23H001146-1A.raw	1	1	318	338			PEAKS DB
74	42	O75475	K.QPCPS(+79.97)ESDIITEEDK.S	Y	35.16	1769.71	15	-4	885.857	2	45.61	42400000	1	45314	HFX4_FPEP23H001146-1A.raw	1	1	202	216	Phosphorylation (STY)	S5:Phosphorylation (STY):18.53	PEAKS DB
74	42	O75475	K.TGVTSTSDSEEEGDDQEGEKK.R	Y	34.99	2226.92	21	1	743.316	3	10.86	1020000	1	7714	HFX4_FPEP23H001146-1A.raw	1	1	267	287			PEAKS DB
74	42	O75475	K.QPCPSESDIITEEDK.S	Y	34.6	1689.74	15	0.6	845.878	2	45.6	49900000	1	45612	HFX4_FPEP23H001146-1A.raw	2	2	202	216			PEAKS DB
74	42	O75475	R.VDEVPDGAVKPPTNK.L	Y	34.37	1564.81	15	1.4	522.611	3	27.67	1720000000	1	26315	HFX4_FPEP23H001146-1A.raw	2	2	25	39			PEAKS DB
74	42	O75475	K.QSNASSDVEVEEK.E	Y	33.46	1420.63	13	1.4	711.324	2	15.21	1130000	1	12555	HFX4_FPEP23H001146-1A.raw	1	1	101	113			PEAKS DB
74	42	O75475	K.HTEMITTLK.K	Y	32.36	1072.56	9	0.2	537.287	2	24.57	280000000	1	22969	HFX4_FPEP23H001146-1A.raw	3	3	393	401			PEAKS DB
74	42	O75475	F.FGTHETAFLGPK.D	N	32.11	1303.66	12	-2.2	652.834	2	38.05	133000000	1	37337	HFX4_FPEP23H001146-1A.raw	3	3	45	56			PEAKS DB
74	42	O75475	K.QSNASS(+79.97)DVEVEEK.E	Y	31.18	1500.6	13	0.5	751.307	2	18.3	62100000	1	16357	HFX4_FPEP23H001146-1A.raw	1	1	101	113	Phosphorylation (STY)	S6:Phosphorylation (STY):0.00	PEAKS DB
74	42	O75475	K.KKPSSEERETEISLK.D	Y	30.98	1759.93	15	-0.7	440.99	4	14.39	2290000	1	11578	HFX4_FPEP23H001146-1A.raw	1	1	510	524			PEAKS DB
74	42	O75475	Q.METEQQNKDEGKKPEVK.K	Y	30.72	2016.98	17	1.3	673.334	3	10.35	244000	1	7120	HFX4_FPEP23H001146-1A.raw	1	1	322	338			PEAKS DB
74	42	O75475	F.FFGTHETAFLGPK.D	N	30.34	1450.72	13	-0.2	484.582	3	51.38	117000000	1	51713	HFX4_FPEP23H001146-1A.raw	2	2	44	56			PEAKS DB
74	42	O75475	F.GTHETAFLGPK.D	N	30.24	1156.59	11	-0.4	579.301	2	22.41	1680000	1	20620	HFX4_FPEP23H001146-1A.raw	1	1	46	56			PEAKS DB
74	42	O75475	V.DEVPDGAVKPPTNK.L	Y	30.15	1465.74	14	1.2	733.879	2	27.67	36300000	1	26104	HFX4_FPEP23H001146-1A.raw	1	1	26	39			PEAKS DB
74	42	O75475	K.GYPHWPAR.V	N	29.81	982.477	8	1.5	492.247	2	28.12	573000000	1	26545	HFX4_FPEP23H001146-1A.raw	1	1	17	24			PEAKS DB
74	42	O75475	V.PDGAVKPPTNK.L	Y	29.38	1122.6	11	1.6	562.31	2	27.71	16800000	1	25902	HFX4_FPEP23H001146-1A.raw	1	1	29	39			PEAKS DB
74	42	O75475	K.HTEMITTLKK.I	Y	28.56	1200.65	10	0.6	401.225	3	17.73	3650000	1	15458	HFX4_FPEP23H001146-1A.raw	1	1	393	402			PEAKS DB
74	42	O75475	K.DIFPYSENK.E	Y	28.39	1111.52	9	1.2	556.767	2	46.98	728000000	1	46849	HFX4_FPEP23H001146-1A.raw	1	1	57	65			PEAKS DB
74	42	O75475	D.EVPDGAVKPPTNK.L	Y	25.45	1350.71	13	0.3	676.365	2	27.71	19800000	1	25764	HFX4_FPEP23H001146-1A.raw	1	1	27	39			PEAKS DB
74	42	O75475	K.QVETEEAGVVTTATA.S	Y	25.26	1504.73	15	2.6	753.372	2	41.76	761000	1	41212	HFX4_FPEP23H001146-1A.raw	1	1	156	170			PEAKS DB
74	42	O75475	K.DIFPYSENKEK.Y	Y	24.89	1368.66	11	0.1	685.335	2	36.55	26200000	1	35506	HFX4_FPEP23H001146-1A.raw	2	2	57	67			PEAKS DB
74	42	O75475	K.ETSVSKEDT(+79.97)DHEEKASNEDVTK.A	Y	24.41	2557.07	22	0.3	640.275	4	10.78	6910000	1	7448	HFX4_FPEP23H001146-1A.raw	1	1	114	135	Phosphorylation (STY)	T9:Phosphorylation (STY):3.38	PEAKS DB
74	42	O75475	K.VSQVIMEK.S	Y	23.83	932.5	8	1.3	467.258	2	22.16	129000000	1	20373	HFX4_FPEP23H001146-1A.raw	1	1	408	415			PEAKS DB
74	42	O75475	E.VPDGAVKPPTNK.L	Y	23.58	1221.67	12	2.5	611.845	2	27.67	2070000	1	25991	HFX4_FPEP23H001146-1A.raw	1	1	28	39			PEAKS DB
74	42	O75475	N.GGS(+79.97)DAQDGNQPQHNGESNEDS(+203.08)K(+100.01)DNHEASTK.K	Y	23.57	3535.35	30	1.4	708.077	5	10.52	8610000	1	7168	HFX4_FPEP23H001146-1A.raw	1	1	480	509	Phosphorylation (STY); HexNAcylation (ST); succinylation	S3:Phosphorylation (STY):0.00;S21:HexNAcylation (ST):0.00;K22:succinylation:64.00	PEAKS DB
74	42	O75475	K.IDNLDVNR.C	Y	22.28	957.488	8	0.1	479.751	2	24.17	242000000	1	22232	HFX4_FPEP23H001146-1A.raw	1	1	365	372			PEAKS DB
74	42	O75475	G.YPHWPAR.V	N	21.32	925.456	7	1.2	463.736	2	28.12	3250000	1	26612	HFX4_FPEP23H001146-1A.raw	1	1	18	24			PEAKS DB
74	42	O75475	K.QSNASSDVEVEEKETSVSKEDTDHEEK.A	Y	21.26	3035.33	27	-0.1	608.074	5	18.17	5530000	1	15968	HFX4_FPEP23H001146-1A.raw	1	1	101	127			PEAKS DB
74	42	O75475	K.AVDITTPK.A	Y	20.75	843.47	8	0	422.742	2	24.54	248000000	1	23042	HFX4_FPEP23H001146-1A.raw	1	1	136	143			PEAKS DB
74	42	O75475	R.ETEISLK.D	N	20.02	818.438	7	1.3	819.447	1	27.28	23000000	1	24964	HFX4_FPEP23H001146-1A.raw	1	1	518	524			PEAKS DB
146	20	Q1ED39	R.YSVLNNDDYFADVSPLR.A	Y	44.36	1986.93	17	0	994.473	2	57.99	6820000	1	59575	HFX4_FPEP23H001146-1A.raw	1	1	29	45			PEAKS DB
146	20	Q1ED39	K.ESGVAGDPWKEETDTDLEVVLEK.K	Y	42.96	2545.21	23	2.3	849.412	3	57.4	3790000	1	58715	HFX4_FPEP23H001146-1A.raw	1	1	296	318			PEAKS DB
146	20	Q1ED39	K.KKPVKVEAPEYIPISDDPK.A	Y	42.23	2152.18	19	0.7	1077.1	2	37.16	31500000	1	36415	HFX4_FPEP23H001146-1A.raw	2	2	245	263			PEAKS DB
146	20	Q1ED39	R.KWTGTQFGQWDTAGFENEDQK.L	Y	41.51	2472.1	21	1.8	825.042	3	55.25	35600000	1	56309	HFX4_FPEP23H001146-1A.raw	1	1	353	373			PEAKS DB
146	20	Q1ED39	K.SVAHGQAPEMPLVK.K	Y	39.73	1462.76	14	0.4	732.388	2	37.01	109000000	1	36023	HFX4_FPEP23H001146-1A.raw	2	2	52	65			PEAKS DB
146	20	Q1ED39	R.KQVFGHLEFLSGEK.K	Y	38.5	1617.85	14	0.9	809.934	2	48.6	42100000	1	48949	HFX4_FPEP23H001146-1A.raw	2	2	101	114			PEAKS DB
146	20	Q1ED39	K.IHQEGDALPGHSKPSR.S	Y	38.49	1727.87	16	0.7	432.975	4	10.71	17600000	1	7525	HFX4_FPEP23H001146-1A.raw	1	1	218	233			PEAKS DB
146	20	Q1ED39	K.GNMDEAHIDQVR.R	Y	36.34	1383.62	12	-0.4	692.817	2	22.65	12700000	1	20771	HFX4_FPEP23H001146-1A.raw	2	2	320	331			PEAKS DB
146	20	Q1ED39	K.KGVST(+79.97)LCEEHVEPETTLPAR.R	Y	36.24	2275.06	20	-3.8	759.356	3	43.86	3980000	1	43604	HFX4_FPEP23H001146-1A.raw	1	1	72	91	Phosphorylation (STY)	T5:Phosphorylation (STY):0.00	PEAKS DB
146	20	Q1ED39	K.VEAPEYIPISDDPK.A	Y	35.91	1571.77	14	0.2	786.893	2	53.16	86500000	1	53818	HFX4_FPEP23H001146-1A.raw	1	1	250	263			PEAKS DB
146	20	Q1ED39	K.GVS(+79.97)TLCEEHVEPETTLPAR.R	Y	35.9	2146.96	19	-2.1	1074.49	2	50.34	14600000	1	50562	HFX4_FPEP23H001146-1A.raw	1	1	73	91	Phosphorylation (STY)	S3:Phosphorylation (STY):17.01	PEAKS DB
146	20	Q1ED39	K.KVEQPVIEEPALK.R	Y	35.34	1478.83	13	3.8	740.427	2	40	48300000	1	39091	HFX4_FPEP23H001146-1A.raw	2	2	275	287			PEAKS DB
146	20	Q1ED39	K.KKVEQPVIEEPALK.R	Y	33.91	1606.93	14	1.7	804.473	2	31.33	17000000	1	29758	HFX4_FPEP23H001146-1A.raw	2	2	274	287			PEAKS DB
146	20	Q1ED39	K.ALQEEIDRESGK.T	Y	32.76	1373.68	12	1.1	687.847	2	19.51	1650000	1	17680	HFX4_FPEP23H001146-1A.raw	1	1	334	345			PEAKS DB
146	20	Q1ED39	K.QVFGHLEFLSGEK.K	Y	31.52	1489.76	13	2.1	745.887	2	56.32	2330000	1	57323	HFX4_FPEP23H001146-1A.raw	1	1	102	114			PEAKS DB
146	20	Q1ED39	K.SPLAMSHASGVK.T	Y	30.87	1183.6	12	0.3	592.808	2	19.39	13500000	1	17511	HFX4_FPEP23H001146-1A.raw	1	1	119	130			PEAKS DB
146	20	Q1ED39	R.KESGVAGDPWKEETDTDLEVVLEK.K	Y	30.72	2673.3	24	0.6	892.109	3	56.83	0	1	57880	HFX4_FPEP23H001146-1A.raw	0	0	295	318			PEAKS DB
146	20	Q1ED39	K.KGNMDEAHIDQVR.R	Y	30.41	1511.72	13	0.1	756.865	2	16.63	31900000	1	14116	HFX4_FPEP23H001146-1A.raw	2	2	319	331			PEAKS DB
146	20	Q1ED39	K.AADSLQQNLQR.D	Y	29.46	1242.63	11	-0.1	622.323	2	24.96	8770000	1	23198	HFX4_FPEP23H001146-1A.raw	1	1	408	418			PEAKS DB
146	20	Q1ED39	K.KVEQPVIEEPALKR.K	Y	29.4	1634.94	14	1	545.986	3	31.89	17800000	1	30371	HFX4_FPEP23H001146-1A.raw	3	3	275	288			PEAKS DB
146	20	Q1ED39	K.DEEQAALGQK.R	Y	27.86	1087.51	10	0	544.764	2	16.45	10800000	1	13955	HFX4_FPEP23H001146-1A.raw	1	1	190	199			PEAKS DB
146	20	Q1ED39	R.KALQEEIDRESGK.T	Y	24.44	1501.77	13	2	501.599	3	15.18	944000	1	12513	HFX4_FPEP23H001146-1A.raw	1	1	333	345			PEAKS DB
146	20	Q1ED39	K.KDEEQAALGQK.R	Y	24.39	1215.61	11	1.8	608.813	2	11.56	77800	1	8476	HFX4_FPEP23H001146-1A.raw	1	1	189	199			PEAKS DB
146	20	Q1ED39	R.KALQEEIDR.E	Y	24.29	1100.58	9	0.2	551.299	2	17.12	4840000	1	14696	HFX4_FPEP23H001146-1A.raw	1	1	333	341			PEAKS DB
146	20	Q1ED39	K.KAADSLQQNLQR.D	Y	23.56	1370.73	12	-1.5	457.916	3	18.84	4640000	1	16812	HFX4_FPEP23H001146-1A.raw	1	1	407	418			PEAKS DB
146	20	Q1ED39	R.DVGDTCSVGK.K	Y	23.37	979.428	10	-0.2	490.721	2	17.39	4690000	1	14980	HFX4_FPEP23H001146-1A.raw	1	1	179	188			PEAKS DB
146	20	Q1ED39	K.VDLGLPEK.K	Y	22.44	869.486	8	-0.6	435.75	2	42.92	39000000	1	42662	HFX4_FPEP23H001146-1A.raw	1	1	8	15			PEAKS DB
146	20	Q1ED39	R.PASTIARPNMALGK.K	Y	22.05	1425.78	14	4.6	476.268	3	32.06	0	1	30655	HFX4_FPEP23H001146-1A.raw	0	0	393	406			PEAKS DB
146	20	Q1ED39	K.KSPLAMSHASGVK.T	Y	21.45	1311.7	13	3.7	438.241	3	15.11	2980000	1	12439	HFX4_FPEP23H001146-1A.raw	1	1	118	130			PEAKS DB
146	20	Q1ED39	A.LPGHSKPSR.S	Y	20.54	977.541	9	0.4	489.778	2	10.72	0	1	7534	HFX4_FPEP23H001146-1A.raw	0	0	225	233			PEAKS DB
146	20	Q1ED39	K.KKVEQPVIEEPALKR.K	Y	20.28	1763.03	15	-0.2	441.765	4	24.81	1720000	1	23155	HFX4_FPEP23H001146-1A.raw	1	1	274	288			PEAKS DB
146	20	Q1ED39	K.ALQEEIDR.E	Y	20.18	972.488	8	-1	487.251	2	22.79	20200000	1	20971	HFX4_FPEP23H001146-1A.raw	1	1	334	341			PEAKS DB
35	649	A0A286R9D9	K.LGEMWNNTAADDKQPYEK.K	N	44.15	2108.95	18	-0.4	1055.48	2	39.3	2530000000	1	38219	HFX4_FPEP23H001146-1A.raw	2	2	108	125			PEAKS DB
35	649	A0A286R9D9	K.KLGEMWNNTAADDKQPYEK.K	N	43.52	2237.04	19	0.8	746.689	3	32.95	1880000000	1	31734	HFX4_FPEP23H001146-1A.raw	3	3	107	125			PEAKS DB
35	649	A0A286R9D9	L.GEMWNNTAADDKQPYEK.K	N	40.45	1995.86	17	-2.2	998.937	2	39.33	1610000	1	38358	HFX4_FPEP23H001146-1A.raw	1	1	109	125			PEAKS DB
35	649	A0A286R9D9	K.HPDASVNFSEFSK.K	N	39.56	1463.67	13	0.5	732.842	2	42.09	1800000000	1	41760	HFX4_FPEP23H001146-1A.raw	4	4	10	22			PEAKS DB
35	649	A0A286R9D9	K.KHPDASVNFSEFSK.K	N	37.82	1591.76	14	0.7	398.948	4	34.19	12600000000	1	33086	HFX4_FPEP23H001146-1A.raw	15	15	9	22			PEAKS DB
35	649	A0A286R9D9	K.KKHPDASVNFSEFSK.K	N	37.54	1719.86	15	0.8	860.937	2	27.51	1710000000	1	25778	HFX4_FPEP23H001146-1A.raw	4	4	8	22			PEAKS DB
35	649	A0A286R9D9	K.KLGEMWNNTAADDKQPYEKK.A	N	37.44	2365.14	20	2.9	592.293	4	27.21	0	1	25540	HFX4_FPEP23H001146-1A.raw	0	0	107	126			PEAKS DB
35	649	A0A286R9D9	K.KLGEMWNNTAADDK.Q	N	36.88	1591.73	14	1.7	796.874	2	31.92	350000000	1	30287	HFX4_FPEP23H001146-1A.raw	1	1	107	120			PEAKS DB
35	649	A0A286R9D9	M.WNNTAADDKQPYEK.K	N	35.86	1678.76	14	3.2	840.389	2	39.33	1540000	1	38410	HFX4_FPEP23H001146-1A.raw	2	2	112	125			PEAKS DB
35	649	A0A286R9D9	K.LGEMWNNTAADDKQPYEKK.A	N	35.57	2237.04	19	1.9	746.689	3	31.78	9020000	1	30262	HFX4_FPEP23H001146-1A.raw	1	1	108	126			PEAKS DB
35	649	A0A286R9D9	K.LGEMWNNTAADDK.Q	N	34.48	1463.64	13	-0.9	732.824	2	39.46	367000000	1	38408	HFX4_FPEP23H001146-1A.raw	1	1	108	120			PEAKS DB
35	649	A0A286R9D9	K.LGEMWNNTAADDKQPY.E	N	33.88	1851.81	16	0.3	926.912	2	50.32	8480000	1	50547	HFX4_FPEP23H001146-1A.raw	1	1	108	123			PEAKS DB
35	649	A0A286R9D9	K.RPPSAFFLFCSEYRPK.I	N	31.79	1943.97	16	1.3	648.999	3	57.78	7500000	1	59285	HFX4_FPEP23H001146-1A.raw	1	1	76	91			PEAKS DB
35	649	A0A286R9D9	H.PDASVNFSEFSK.K	N	30.87	1326.61	12	7.1	664.317	2	27.52	403000	1	25910	HFX4_FPEP23H001146-1A.raw	1	1	11	22			PEAKS DB
35	649	A0A286R9D9	I.K(+72.02)GK(+68.03)HPGLSIGDVAK.K	Y	30.6	1545.85	14	1	516.292	3	41.7	127000000	1	41135	HFX4_FPEP23H001146-1A.raw	3	3	93	106	Carboxyethyl; Crotonylation	K1:Carboxyethyl:6.59;K3:Crotonylation:6.59	PEAKS DB
35	649	A0A286R9D9	R.EEHKK(+72.02)K(+72.02)HPDASVNFSEFSK.K	N	29.77	2387.14	19	-0.2	796.72	3	33.52	0	1	32100	HFX4_FPEP23H001146-1A.raw	0	0	4	22	Carboxyethyl	K5:Carboxyethyl:0.00;K6:Carboxyethyl:0.00	PEAKS DB
35	649	A0A286R9D9	F.FLFCSEYRPK.I	N	29.56	1288.63	10	0	645.321	2	57.17	29200000	1	58348	HFX4_FPEP23H001146-1A.raw	1	1	82	91			PEAKS DB
35	649	A0A286R9D9	K.RPPSAFFLFCS(+79.97)EYRPK.I	N	29.33	2023.94	16	-3.3	675.651	3	57.78	8880000	1	59272	HFX4_FPEP23H001146-1A.raw	1	1	76	91	Phosphorylation (STY)	S11:Phosphorylation (STY):0.00	PEAKS DB
35	649	A0A286R9D9	N.TAADDKQPYEK.K	N	28.63	1264.59	11	-3.1	633.302	2	33.14	1990000	1	31711	HFX4_FPEP23H001146-1A.raw	1	1	115	125			PEAKS DB
35	649	A0A286R9D9	K.TYIPPKGETK.K	N	28.44	1132.61	10	-1.3	378.544	3	13.12	386000000	1	9482	HFX4_FPEP23H001146-1A.raw	1	1	56	65			PEAKS DB
35	649	A0A286R9D9	K.KHPDASVNFSEFSKK.C	N	27.47	1719.86	15	0.4	430.972	4	26.71	149000000	1	24771	HFX4_FPEP23H001146-1A.raw	1	1	9	23			PEAKS DB
35	649	A0A286R9D9	T.AADDKQPYEK.K	N	27.02	1163.55	10	4	582.783	2	32.87	0	1	31475	HFX4_FPEP23H001146-1A.raw	0	0	116	125			PEAKS DB
35	649	A0A286R9D9	D.ASVNFSEFSK.K	N	26.9	1114.53	10	0.1	558.272	2	46.08	13500000	1	45988	HFX4_FPEP23H001146-1A.raw	1	1	13	22			PEAKS DB
35	649	A0A286R9D9	H.PGLSIGDVAK.K	N	26.64	955.534	10	-3.9	478.772	2	31.27	14800000	1	29714	HFX4_FPEP23H001146-1A.raw	2	2	97	106			PEAKS DB
35	649	A0A286R9D9	K.GK(+56.03)FEDMAK.A	N	25.81	980.467	8	2	491.242	2	23.53	17600000	1	21547	HFX4_FPEP23H001146-1A.raw	2	2	37	44	Kpr	K2:Kpr:138.59	PEAKS DB
35	649	A0A286R9D9	K.TYIPPK.G	N	24.15	717.406	6	0.7	718.414	1	17.46	224000000	1	15811	HFX4_FPEP23H001146-1A.raw	2	2	56	61			PEAKS DB
35	649	A0A286R9D9	P.DASVNFSEFSK.K	N	23.01	1229.56	11	1.8	615.787	2	50.44	15900000	1	50618	HFX4_FPEP23H001146-1A.raw	1	1	12	22			PEAKS DB
35	649	A0A286R9D9	K.GKFEDMAK.A	N	22.61	924.438	8	-0.4	463.226	2	14.9	40400000	1	12083	HFX4_FPEP23H001146-1A.raw	1	1	37	44			PEAKS DB
35	649	A0A286R9D9	A.ADDKQPYEK.K	N	22.29	1092.51	9	-2.7	547.26	2	35.48	704000	1	34368	HFX4_FPEP23H001146-1A.raw	1	1	117	125			PEAKS DB
35	649	A0A286R9D9	K.KLGEMWNNTAADDK(+86.04).Q	N	21.88	1677.77	14	0.1	839.891	2	45.28	9230000	1	44969	HFX4_FPEP23H001146-1A.raw	2	2	107	120	hydroxyisobutyryl	K14:hydroxyisobutyryl:117.47	PEAKS DB
35	649	A0A286R9D9	K.FEDMAK.A	N	21.68	739.321	6	-0.9	370.667	2	16.53	7420000	1	14099	HFX4_FPEP23H001146-1A.raw	1	1	39	44			PEAKS DB
35	649	A0A286R9D9	V.NFSEFSK.K	N	21.38	857.392	7	-1.5	858.398	1	34.19	1250000	1	32856	HFX4_FPEP23H001146-1A.raw	1	1	16	22			PEAKS DB
35	649	A0A286R9D9	I.GDVAK.K	N	21.17	488.259	5	1.2	489.267	1	35.31	30700000	1	33737	HFX4_FPEP23H001146-1A.raw	1	1	102	106			PEAKS DB
35	649	A0A286R9D9	F.LFCSEYRPK.I	N	20.78	1141.56	9	0.3	571.787	2	39.16	452000000	1	38226	HFX4_FPEP23H001146-1A.raw	1	1	83	91			PEAKS DB
35	649	A0A286R9D9	S.VNFSEFSK.K	N	20.75	956.46	8	-0.5	479.237	2	41.59	639000	1	41041	HFX4_FPEP23H001146-1A.raw	1	1	15	22			PEAKS DB
35	649	A0A286R9D9	K.LGEMWNNTAADDK(+86.04).Q	N	20.63	1549.67	13	2.3	775.845	2	51.69	36900000	1	52075	HFX4_FPEP23H001146-1A.raw	1	1	108	120	hydroxyisobutyryl	K13:hydroxyisobutyryl:1000.00	PEAKS DB
35	649	A0A286R9D9	S.EFSK.K	N	20.39	509.248	4	-1	510.255	1	42.09	3020000	1	41664	HFX4_FPEP23H001146-1A.raw	1	1	19	22			PEAKS DB
138	164	A0A494C028	A.PAAEGEGTPTQPASEKEPEMPGPR.E	N	43.96	2462.14	24	0.9	821.721	3	40.36	3530000	1	39548	HFX4_FPEP23H001146-1A.raw	1	1	11	34			PEAKS DB
138	164	A0A494C028	R.EESEEEEDEDDEEEEEEEK.E	N	38.51	2384.81	19	0.6	1193.42	2	14.5	2650000	1	11729	HFX4_FPEP23H001146-1A.raw	1	1	35	53			PEAKS DB
138	164	A0A494C028	K.EPEMPGPREESEEEEDEDDEEEEEEEKEK.S	N	38.41	3535.36	29	-1.6	1179.46	3	27.02	3830000	1	25318	HFX4_FPEP23H001146-1A.raw	1	1	27	55			PEAKS DB
138	164	A0A494C028	R.EESEEEEDEDDEEEEEEEKEK.S	N	36.6	2641.95	21	1.2	881.659	3	13.48	236000000	1	10482	HFX4_FPEP23H001146-1A.raw	1	1	35	55			PEAKS DB
138	164	A0A494C028	K.KVYENYPTYDLTER.K	N	36.15	1789.85	14	1.8	895.935	2	40.86	203000000	1	40140	HFX4_FPEP23H001146-1A.raw	1	1	354	367			PEAKS DB
138	164	A0A494C028	K.KLLASANLEEVTMK.Q	N	35.72	1545.84	14	0	773.929	2	49.44	29600000	1	49734	HFX4_FPEP23H001146-1A.raw	1	1	336	349			PEAKS DB
138	164	A0A494C028	K.KPPTDEELKETIKK.L	N	35.49	1654.91	14	0.2	414.736	4	17.63	359000000	1	15277	HFX4_FPEP23H001146-1A.raw	3	3	323	336			PEAKS DB
138	164	A0A494C028	T.PTQPASEKEPEMPGPR.E	N	35.29	1749.84	16	4.9	875.929	2	40.39	0	1	39601	HFX4_FPEP23H001146-1A.raw	0	0	19	34			PEAKS DB
138	164	A0A494C028	R.ILNFLMHPKPSGKPLPK.S	N	34.62	1916.11	17	0.5	480.034	4	45.46	52200000	1	45114	HFX4_FPEP23H001146-1A.raw	2	2	184	200			PEAKS DB
138	164	A0A494C028	K.LKKPPTDEELKETIK.K	N	34.47	1768	15	0.1	885.006	2	23.35	156000000	1	21411	HFX4_FPEP23H001146-1A.raw	2	2	321	335			PEAKS DB
138	164	A0A494C028	K.KPPTDEELKETIK.K	N	34.39	1526.82	13	-1	382.712	4	22.7	157000000	1	20856	HFX4_FPEP23H001146-1A.raw	2	2	323	335			PEAKS DB
138	164	A0A494C028	K.KNVGQFSGFPFEK.G	N	34.23	1483.75	13	1.7	742.881	2	52.52	133000000	1	53061	HFX4_FPEP23H001146-1A.raw	2	2	130	142			PEAKS DB
138	164	A0A494C028	K.VYENYPTYDLTER.K	N	33.96	1661.76	13	0.3	831.886	2	48.21	326000000	1	48783	HFX4_FPEP23H001146-1A.raw	1	1	355	367			PEAKS DB
138	164	A0A494C028	K.LLASANLEEVTMK.Q	N	31.89	1417.75	13	0.5	709.882	2	55.66	217000000	1	56698	HFX4_FPEP23H001146-1A.raw	1	1	337	349			PEAKS DB
138	164	A0A494C028	K.LLYNRPGTVSSLK.K	N	30.26	1446.82	13	0.4	724.417	2	35.03	742000000	1	33687	HFX4_FPEP23H001146-1A.raw	1	1	117	129			PEAKS DB
138	164	A0A494C028	K.NVGQFSGFPFEK.G	N	30.08	1355.65	12	1.8	678.834	2	57.49	124000000	1	58967	HFX4_FPEP23H001146-1A.raw	1	1	131	142			PEAKS DB
138	164	A0A494C028	K.LKKPPTDEELKETIKK.L	N	29.29	1896.09	16	0.4	380.226	5	18.84	355000000	1	16720	HFX4_FPEP23H001146-1A.raw	2	2	321	336			PEAKS DB
138	164	A0A494C028	H.SMSASAPAAEGEGTPTQPASEKEPEMPGPR.E	Y	29.27	2996.35	30	0.1	999.79	3	37.07	1140000	1	36316	HFX4_FPEP23H001146-1A.raw	1	1	5	34			PEAKS DB
138	164	A0A494C028	R.EPFTIAQGK.G	N	28.93	989.518	9	0.6	495.767	2	33.72	780000000	1	32217	HFX4_FPEP23H001146-1A.raw	1	1	81	89			PEAKS DB
138	164	A0A494C028	R.IHFFLSK.K	N	28.73	890.501	7	-1.3	446.257	2	47.79	641000000	1	48015	HFX4_FPEP23H001146-1A.raw	2	2	99	105			PEAKS DB
138	164	A0A494C028	K.KESESEDSSDDEPLIK.K	N	28.62	1806.8	16	0.3	603.274	3	23.5	0	1	21623	HFX4_FPEP23H001146-1A.raw	0	0	304	319			PEAKS DB
138	164	A0A494C028	K.EESSDDEDKESEEEPPKK.T	N	27.09	2105.88	18	-0.1	527.476	4	10.25	238000	1	7032	HFX4_FPEP23H001146-1A.raw	1	1	246	263			PEAKS DB
138	164	A0A494C028	L.YNRPGTVSSLK.K	N	25.67	1220.65	11	0.7	611.333	2	35.03	89200000	1	33718	HFX4_FPEP23H001146-1A.raw	1	1	119	129			PEAKS DB
138	164	A0A494C028	K.EPEMPGPR.E	N	25.06	911.417	8	-0.1	456.716	2	21.62	30000000	1	19775	HFX4_FPEP23H001146-1A.raw	1	1	27	34			PEAKS DB
138	164	A0A494C028	P.PTDEELKETIKK.L	N	24.75	1429.77	12	0.2	477.596	3	17.66	743000	1	15409	HFX4_FPEP23H001146-1A.raw	1	1	325	336			PEAKS DB
138	164	A0A494C028	L.LYNRPGTVSSLK.K	N	24.43	1333.74	12	1	667.876	2	35	41400000	1	33728	HFX4_FPEP23H001146-1A.raw	1	1	118	129			PEAKS DB
138	164	A0A494C028	K.PPTDEELKETIKK.L	N	23.96	1526.82	13	1.4	509.948	3	17.66	3090000	1	15345	HFX4_FPEP23H001146-1A.raw	1	1	324	336			PEAKS DB
138	164	A0A494C028	T.MQVSSLQR.E	N	23.58	947.486	8	0.2	474.75	2	42.16	2650000	1	41682	HFX4_FPEP23H001146-1A.raw	1	1	73	80			PEAKS DB
138	164	A0A494C028	R.SGVNSELVK.R	N	23.15	931.497	9	0.8	466.756	2	20.56	330000000	1	18817	HFX4_FPEP23H001146-1A.raw	1	1	174	182			PEAKS DB
138	164	A0A494C028	R.LTMQVSSLQR.E	N	23.11	1161.62	10	0.8	581.817	2	42.16	1420000000	1	41535	HFX4_FPEP23H001146-1A.raw	1	1	71	80			PEAKS DB
138	164	A0A494C028	R.ILNFLMHPK.P	N	22.92	1111.62	9	-0.9	371.547	3	55.01	178000000	1	55920	HFX4_FPEP23H001146-1A.raw	1	1	184	192			PEAKS DB
138	164	A0A494C028	L.LYNRPGTVSSLKK.N	N	22.63	1461.83	13	-1.3	731.922	2	25.84	0	1	24011	HFX4_FPEP23H001146-1A.raw	0	0	118	130			PEAKS DB
138	164	A0A494C028	K.LLYNRPGTVSSL.K	N	22.1	1318.72	12	-1.3	660.369	2	49.3	5440000	1	49672	HFX4_FPEP23H001146-1A.raw	1	1	117	128			PEAKS DB
138	164	A0A494C028	K.LCEIER.I	N	21.2	761.374	6	-0.1	762.381	1	24.78	42400000	1	23128	HFX4_FPEP23H001146-1A.raw	1	1	93	98			PEAKS DB
219	17	Q9P2E9	K.SHVEDGDIAGAPASSPEAPPAEQDPVQLK.T	Y	48.19	2911.38	29	0.9	971.469	3	47.06	23100000	1	47057	HFX4_FPEP23H001146-1A.raw	1	1	1263	1291			PEAKS DB
219	17	Q9P2E9	K.KGEPGPPDADGPLYLPYK.T	Y	41.22	1912.96	18	0.8	638.66	3	53.75	8390000	1	54586	HFX4_FPEP23H001146-1A.raw	2	2	634	651			PEAKS DB
219	17	Q9P2E9	R.SKCEELSGLHGQLQEAR.A	Y	40.74	1883.92	17	0.6	628.98	3	36.09	1890000	1	35130	HFX4_FPEP23H001146-1A.raw	1	1	931	947			PEAKS DB
219	17	Q9P2E9	R.DAQDVQASQAEADQQQTR.L	Y	38.04	1987.88	18	0.3	663.635	3	16.1	4630000	1	13511	HFX4_FPEP23H001146-1A.raw	1	1	971	988			PEAKS DB
219	17	Q9P2E9	K.TLVSTVGSMVFNEGEAQR.L	Y	37.45	1923.94	18	0.8	962.976	2	57.87	0	1	59416	HFX4_FPEP23H001146-1A.raw	0	0	652	669			PEAKS DB
219	17	Q9P2E9	K.AQEQQQQMAELHSK.L	Y	37.27	1654.77	14	1	828.395	2	15.42	19600000	1	12801	HFX4_FPEP23H001146-1A.raw	2	2	908	921			PEAKS DB
219	17	Q9P2E9	K.TQLEWTEAILEDEQTQR.Q	Y	35.55	2089	17	-6	1045.5	2	57.77	0	1	59274	HFX4_FPEP23H001146-1A.raw	0	0	1292	1308			PEAKS DB
219	17	Q9P2E9	R.TAGPLESSETEEASQLK.E	Y	35.3	1775.84	17	-1.4	888.927	2	39.32	10500000	1	38332	HFX4_FPEP23H001146-1A.raw	1	1	1334	1350			PEAKS DB
219	17	Q9P2E9	K.HPPAPAEPSSDLASK.L	Y	34.68	1502.74	15	1.3	752.376	2	19.63	15300000	1	17839	HFX4_FPEP23H001146-1A.raw	2	2	1099	1113			PEAKS DB
219	17	Q9P2E9	R.TLQEQLENGPNTQLAR.L	Y	32.55	1810.92	16	1.6	906.467	2	45.39	4830000	1	45145	HFX4_FPEP23H001146-1A.raw	1	1	782	797			PEAKS DB
219	17	Q9P2E9	K.EVPMVVVPPVGAK.G	Y	32.46	1320.75	13	0.8	661.382	2	57.44	8770000	1	58774	HFX4_FPEP23H001146-1A.raw	1	1	176	188			PEAKS DB
219	17	Q9P2E9	R.DALNQATSQVESK.Q	Y	32.24	1389.67	13	-1	695.843	2	30.79	9040000	1	29275	HFX4_FPEP23H001146-1A.raw	1	1	807	819			PEAKS DB
219	17	Q9P2E9	R.QLLLESQSQLDAAK.S	Y	30.5	1542.83	14	0.8	772.42	2	50.03	5200000	1	50313	HFX4_FPEP23H001146-1A.raw	1	1	1228	1241			PEAKS DB
219	17	Q9P2E9	K.IPDHDPAPNVTVLLR.E	Y	30.3	1655.9	15	3.1	552.976	3	56.34	0	1	57378	HFX4_FPEP23H001146-1A.raw	0	0	83	97			PEAKS DB
219	17	Q9P2E9	R.ELCHT(+79.97)QSSHASLR.A	Y	30.29	1547.66	13	-7	516.889	3	14.1	4830000	1	11251	HFX4_FPEP23H001146-1A.raw	1	1	890	902	Phosphorylation (STY)	T5:Phosphorylation (STY):26.31	PEAKS DB
219	17	Q9P2E9	R.EHTSHLEAELEK.H	Y	29.96	1421.68	12	0.8	711.847	2	18.14	14600000	1	15962	HFX4_FPEP23H001146-1A.raw	2	2	1196	1207			PEAKS DB
219	17	Q9P2E9	R.S(+79.97)KCEELSGLHGQLQEAR.A	Y	29.41	1963.88	17	-4.2	655.632	3	36.05	7430000	1	35040	HFX4_FPEP23H001146-1A.raw	1	1	931	947	Phosphorylation (STY)	S1:Phosphorylation (STY):43.89	PEAKS DB
219	17	Q9P2E9	R.ELCHTQSSHASLR.A	Y	29.08	1467.69	13	-1.1	490.236	3	14.1	1710000	1	11225	HFX4_FPEP23H001146-1A.raw	1	1	890	902			PEAKS DB
219	17	Q9P2E9	R.NTDVAQSPEAPK.Q	Y	27.19	1255.6	12	1.3	628.81	2	16.17	31300000	1	13506	HFX4_FPEP23H001146-1A.raw	1	1	609	620			PEAKS DB
219	17	Q9P2E9	K.QVLQLQASHR.E	Y	26.91	1178.65	10	1.9	393.892	3	22.13	12500000	1	20262	HFX4_FPEP23H001146-1A.raw	2	2	865	874			PEAKS DB
219	17	Q9P2E9	K.KKGEPGPPDADGPLYLPYK.T	Y	26.87	2041.05	19	0.5	511.271	4	47.6	6640000	1	47894	HFX4_FPEP23H001146-1A.raw	1	1	633	651			PEAKS DB
219	17	Q9P2E9	K.SVEEEEQVWR.A	Y	26.83	1289.59	10	-1.1	645.801	2	36.5	5050000	1	35573	HFX4_FPEP23H001146-1A.raw	1	1	1148	1157			PEAKS DB
219	17	Q9P2E9	R.LKELESQVSGLEK.E	Y	23.23	1458.79	13	-1	487.271	3	35.61	9270000	1	34469	HFX4_FPEP23H001146-1A.raw	1	1	989	1001			PEAKS DB
219	17	Q9P2E9	R.SILAETEGMLR.D	Y	23.04	1218.63	11	0.8	610.322	2	57.37	0	1	58677	HFX4_FPEP23H001146-1A.raw	0	0	1133	1143			PEAKS DB
219	17	Q9P2E9	K.LKGELESSDQVR.E	Y	22.67	1359.7	12	0.3	454.24	3	17.35	7850000	1	15021	HFX4_FPEP23H001146-1A.raw	1	1	1184	1195			PEAKS DB
219	17	Q9P2E9	Q.ELLK.T	N	22.35	501.316	4	0.1	502.324	1	36.02	9720000	1	35103	HFX4_FPEP23H001146-1A.raw	1	1	1372	1375			PEAKS DB
219	17	Q9P2E9	K.QSDELALVR.Q	Y	22.32	1029.55	9	-0.5	515.78	2	41.96	7000000	1	41316	HFX4_FPEP23H001146-1A.raw	1	1	1247	1255			PEAKS DB
219	17	Q9P2E9	K.AGIIQDTWHK.A	Y	22.32	1167.6	10	-2.2	390.208	3	32.94	3540000	1	31477	HFX4_FPEP23H001146-1A.raw	1	1	678	687			PEAKS DB
219	17	Q9P2E9	R.EQEITAVQAR.M	Y	21.38	1143.59	10	0.9	572.802	2	22.11	2410000	1	20351	HFX4_FPEP23H001146-1A.raw	1	1	752	761			PEAKS DB
219	17	Q9P2E9	K.GDPVAILK.R	Y	21.02	811.48	8	-2.2	406.747	2	43.07	7930000	1	42834	HFX4_FPEP23H001146-1A.raw	1	1	692	699			PEAKS DB
219	17	Q9P2E9	K.HMAAAS(+79.97)AECQNYAK.E	Y	21	1573.61	14	-6.2	787.805	2	17.32	802000	1	14997	HFX4_FPEP23H001146-1A.raw	1	1	1208	1221	Phosphorylation (STY)	S6:Phosphorylation (STY):0.00	PEAKS DB
4	376	P62805	R.KTVTAMDVVYALK.R	N	39.69	1437.79	13	3.2	719.905	2	57.11	662000000	1	58225	HFX4_FPEP23H001146-1A.raw	1	1	80	92			PEAKS DB
4	376	P62805	R.KTVTAMDVVYALKR.Q	N	38.93	1593.89	14	-0.8	532.304	3	53.78	205000000	1	54585	HFX4_FPEP23H001146-1A.raw	6	6	80	93			PEAKS DB
4	376	P62805	K.VFLENVIRDAVTYTEHAKR.K	Y	36.8	2260.2	19	-0.5	566.056	4	57.75	6240000	1	59224	HFX4_FPEP23H001146-1A.raw	1	1	61	79			PEAKS DB
4	376	P62805	K.TVTAMDVVYALKRQGRTLYGFGG	N	36.55	2502.31	23	-0.1	626.583	4	57.88	19500000	1	59409	HFX4_FPEP23H001146-1A.raw	1	1	81	103			PEAKS DB
4	376	P62805	K.VFLENVIRDAVTYTEHAK.R	N	35.51	2104.1	18	0.6	702.373	3	58.1	24600000	1	59775	HFX4_FPEP23H001146-1A.raw	2	2	61	78			PEAKS DB
4	376	P62805	K.RKTVTAMDVVYALKR.Q	Y	33.48	1749.99	15	0	438.505	4	47.47	88400000	1	47530	HFX4_FPEP23H001146-1A.raw	2	2	79	93			PEAKS DB
4	376	P62805	K.TVTAMDVVYALK.R	N	33.42	1309.7	12	-0.8	655.854	2	57.99	2430000000	1	59570	HFX4_FPEP23H001146-1A.raw	2	2	81	92			PEAKS DB
4	376	P62805	R.DNIQGITKPAIR.R	N	33.2	1324.75	12	-0.1	1325.75	1	32.54	171000000000	1	31265	HFX4_FPEP23H001146-1A.raw	24	24	25	36			PEAKS DB
4	376	P62805	R.ISGLIYEETRGVLK.V	N	33.05	1576.88	14	1.1	789.449	2	54.76	71700000	1	55615	HFX4_FPEP23H001146-1A.raw	4	4	47	60			PEAKS DB
4	376	P62805	R.ISGLIYEETR.G	N	32.15	1179.61	10	0.8	590.814	2	43.83	138000000000	1	43611	HFX4_FPEP23H001146-1A.raw	17	17	47	56			PEAKS DB
4	376	P62805	R.GKGGK(+42.01)GLGK(+42.01)GGAK.R	N	31.18	1197.68	13	1.9	599.85	2	12.38	569000	1	9364	HFX4_FPEP23H001146-1A.raw	1	1	5	17	Acetylation (K)	K5:Acetylation (K):45.60;K9:Acetylation (K):72.65	PEAKS DB
4	376	P62805	R.DAVTYTEHAK(+14.02).R	N	30.97	1147.55	10	-0.8	383.524	3	18.4	27200000	1	16352	HFX4_FPEP23H001146-1A.raw	2	2	69	78	Methylation(KR)	K10:Methylation(KR):1000.00	PEAKS DB
4	376	P62805	R.DAVTYTEHAK.R	N	30.52	1133.54	10	0.3	1134.54	1	13.55	2530000000	1	10749	HFX4_FPEP23H001146-1A.raw	7	7	69	78			PEAKS DB
4	376	P62805	R.K(+42.05)T(+114.04)VTAMDVVYALKRQGR.T	N	30.48	2091.16	17	8.6	523.802	4	45.13	2170000	1	44869	HFX4_FPEP23H001146-1A.raw	2	2	80	96	Trimethylate; Ubiquitin	K1:Trimethylate:80.99;T2:Ubiquitin:18.53	PEAKS DB
4	376	P62805	R.DAVTYTEHAKR.K	Y	29.58	1289.64	11	0.3	430.886	3	11.28	696000	1	8173	HFX4_FPEP23H001146-1A.raw	1	1	69	79			PEAKS DB
4	376	P62805	K.RIS(+79.97)GLIYEETR.G	N	29.45	1415.68	11	0.1	708.848	2	49.42	6460000	1	49731	HFX4_FPEP23H001146-1A.raw	1	1	46	56	Phosphorylation (STY)	S3:Phosphorylation (STY):68.07	PEAKS DB
4	376	P62805	V.TAMDVVYALKR.Q	N	29.25	1265.68	11	1.4	633.848	2	57.28	9630000	1	58546	HFX4_FPEP23H001146-1A.raw	1	1	83	93			PEAKS DB
4	376	P62805	R.RGGVKRISGLIYEETR.G	N	28.6	1833.02	16	0.7	612.015	3	32.02	10700000	1	30555	HFX4_FPEP23H001146-1A.raw	2	2	41	56			PEAKS DB
4	376	P62805	R.K(+68.03)VLR(+14.02)DNIQGITKPAIR.R	N	28.54	1903.14	16	0	476.791	4	34.24	18600000	1	32905	HFX4_FPEP23H001146-1A.raw	3	3	21	36	Crotonylation; Methylation(KR)	K1:Crotonylation:100.67;R4:Methylation(KR):131.72	PEAKS DB
4	376	P62805	V.TAMDVVYALK.R	N	28.49	1109.58	10	-1.7	555.796	2	57.99	7720000	1	59581	HFX4_FPEP23H001146-1A.raw	1	1	83	92			PEAKS DB
4	376	P62805	R.GK(+42.01)GGK(+42.01)GLGK(+42.01)GGAK.R	N	28.44	1239.69	13	0.8	620.855	2	21.32	385000000	1	18748	HFX4_FPEP23H001146-1A.raw	1	1	5	17	Acetylation (K)	K2:Acetylation (K):178.02;K5:Acetylation (K):109.60;K9:Acetylation (K):35.82	PEAKS DB
4	376	P62805	K.RKTVTAMDVVYALK.R	Y	28.35	1593.89	14	-0.6	532.304	3	52.14	36000000	1	52628	HFX4_FPEP23H001146-1A.raw	2	2	79	92			PEAKS DB
4	376	P62805	K.TVTAMDVVY.A	N	28	997.479	9	1.2	998.487	1	57.49	9880000000	1	58929	HFX4_FPEP23H001146-1A.raw	2	2	81	89			PEAKS DB
4	376	P62805	K.RISGLIYEETR.G	N	27.76	1335.71	11	-0.3	668.864	2	36.6	6980000000	1	36568	HFX4_FPEP23H001146-1A.raw	2	2	46	56			PEAKS DB
4	376	P62805	R.GVLKVFLENVIR.D	N	27.59	1385.84	12	0.7	693.928	2	58.08	4820000	1	59735	HFX4_FPEP23H001146-1A.raw	1	1	57	68			PEAKS DB
4	376	P62805	L.RDNIQGITKPAIR.R	N	27.39	1480.85	13	1.6	371.22	4	25.06	52600000	1	23317	HFX4_FPEP23H001146-1A.raw	2	2	24	36			PEAKS DB
4	376	P62805	R.K(+86.04)VLR(+14.02)DNIQGITKPAIR.R	N	27.34	1921.15	16	-1.4	481.293	4	36.7	9630000	1	35809	HFX4_FPEP23H001146-1A.raw	1	1	21	36	hydroxyisobutyryl; Methylation(KR)	K1:hydroxyisobutyryl:78.83;R4:Methylation(KR):112.87	PEAKS DB
4	376	P62805	R.K(+28.03)VLRDNIQGITKPAIR.R	N	26.95	1849.13	16	-3.3	617.381	3	30.85	9310000	1	29316	HFX4_FPEP23H001146-1A.raw	1	1	21	36	Dimethylation(KR)	K1:Dimethylation(KR):28.36	PEAKS DB
4	376	P62805	R.ISGLIYEETR(+14.02).G	N	26.93	1193.63	10	0.3	597.822	2	48.3	37600000	1	48514	HFX4_FPEP23H001146-1A.raw	1	1	47	56	Methylation(KR)	R10:Methylation(KR):1000.00	PEAKS DB
4	376	P62805	R.KVLR(+28.03)DNIQGITKPAIR.R	N	26.77	1849.13	16	-0.4	463.289	4	29.4	155000000	1	28247	HFX4_FPEP23H001146-1A.raw	4	4	21	36	Dimethylation(KR)	R4:Dimethylation(KR):12.33	PEAKS DB
4	376	P62805	K.TVTAMDVVYALK(+28.03).R	N	24.96	1337.73	12	0.9	669.871	2	58.13	10700000	1	59817	HFX4_FPEP23H001146-1A.raw	1	1	81	92	Dimethylation(KR)	K12:Dimethylation(KR):1000.00	PEAKS DB
4	376	P62805	R.KVLR(+28.03)DNIQGITKPAIRR.L	N	24.91	2005.23	17	-1.5	402.052	5	25.48	17400000	1	23620	HFX4_FPEP23H001146-1A.raw	1	1	21	37	Dimethylation(KR)	R4:Dimethylation(KR):12.33	PEAKS DB
4	376	P62805	K.GGK(+42.01)GLGK(+42.01)GGAK(+42.01)R.H	N	24.85	1210.68	12	-1.9	606.345	2	26.68	1170000000	1	24856	HFX4_FPEP23H001146-1A.raw	3	3	7	18	Acetylation (K)	K3:Acetylation (K):1000.00;K7:Acetylation (K):1000.00;K11:Acetylation (K):1000.00	PEAKS DB
4	376	P62805	K.VFLENVIR.D	N	24.64	988.571	8	1.6	495.293	2	56.35	88900000000	1	57477	HFX4_FPEP23H001146-1A.raw	3	3	61	68			PEAKS DB
4	376	P62805	R.KTVTAMDVVYALK(+56.03).R	N	24.56	1493.82	13	6.8	747.922	2	57.34	0	1	58639	HFX4_FPEP23H001146-1A.raw	0	0	80	92	Kpr	K13:Kpr:115.90	PEAKS DB
4	376	P62805	R.KTVTAMDVVY.A	Y	24.47	1125.57	10	-0.4	1126.58	1	47.91	2750000000	1	48059	HFX4_FPEP23H001146-1A.raw	1	1	80	89			PEAKS DB
4	376	P62805	R.TLYGFGG	N	24.43	713.338	7	0.2	714.346	1	53.92	59200000000	1	55791	HFX4_FPEP23H001146-1A.raw	1	1	97	103			PEAKS DB
4	376	P62805	R.DNIQGITKPAIRR.L	N	24.3	1480.85	13	1.1	371.219	4	26.07	292000000	1	24089	HFX4_FPEP23H001146-1A.raw	3	3	25	37			PEAKS DB
4	376	P62805	R.DNIQGITK(+56.03)PAIR.R	N	24.24	1380.78	12	-2.3	461.265	3	35.95	3550000	1	34867	HFX4_FPEP23H001146-1A.raw	1	1	25	36	Kpr	K8:Kpr:1000.00	PEAKS DB
4	376	P62805	R.DAVTYTEHAK(+56.03).R	N	23.82	1189.57	10	-4.1	595.788	2	15.11	884000	1	12421	HFX4_FPEP23H001146-1A.raw	1	1	69	78	Kpr	K10:Kpr:1000.00	PEAKS DB
4	376	P62805	K.TVTAMDVVYALK(+86.00).R	N	23.6	1395.7	12	8.5	698.861	2	57.72	7080000	1	59203	HFX4_FPEP23H001146-1A.raw	1	1	81	92	MaloK	K12:MaloK:1000.00	PEAKS DB
4	376	P62805	R.HRK(+28.03)VLRDNIQGITKPAIR.R	N	23.57	2142.29	18	-5	429.462	5	22.8	26600000	1	20885	HFX4_FPEP23H001146-1A.raw	1	1	19	36	Dimethylation(KR)	K3:Dimethylation(KR):0.00	PEAKS DB
4	376	P62805	R.DNIQGITK.P	N	23.41	887.471	8	-2.3	888.476	1	19.78	2070000000	1	18128	HFX4_FPEP23H001146-1A.raw	1	1	25	32			PEAKS DB
4	376	P62805	R.KTVTAMDVVYALK(+70.04).R	N	23.02	1507.83	13	7.3	503.622	3	57.95	0	1	59550	HFX4_FPEP23H001146-1A.raw	0	0	80	92	Butyryl	K13:Butyryl:83.24	PEAKS DB
4	376	P62805	R.DNIQGITK(+86.04)PAIR.R	N	22.85	1410.78	12	0.2	706.399	2	37.04	4080000	1	36192	HFX4_FPEP23H001146-1A.raw	1	1	25	36	hydroxyisobutyryl	K8:hydroxyisobutyryl:1000.00	PEAKS DB
4	376	P62805	R.DAVTYTEHAK(+86.04).R	N	22.71	1219.57	10	1	610.794	2	16.14	1770000	1	13590	HFX4_FPEP23H001146-1A.raw	1	1	69	78	hydroxyisobutyryl	K10:hydroxyisobutyryl:1000.00	PEAKS DB
4	376	P62805	R.DNIQGITK(+72.02)PAIR.R	N	22.7	1396.77	12	-0.8	699.39	2	39.02	1110000	1	38074	HFX4_FPEP23H001146-1A.raw	1	1	25	36	Carboxyethyl	K8:Carboxyethyl:1000.00	PEAKS DB
4	376	P62805	R.DNIQGIT(+114.04)KPAIR.R	N	22.66	1438.79	12	-3.3	480.602	3	36.7	2430000	1	35815	HFX4_FPEP23H001146-1A.raw	1	1	25	36	Ubiquitin	T7:Ubiquitin:0.00	PEAKS DB
4	376	P62805	K.VLRDNIQGITKPAIR.R	N	22.58	1693	15	-0.4	565.34	3	36.9	8410000	1	36043	HFX4_FPEP23H001146-1A.raw	1	1	22	36			PEAKS DB
4	376	P62805	R.GK(+42.01)GGK(+56.03)GLGK(+42.01)GGAK.R	N	22.34	1253.71	13	-0.9	627.863	2	25.8	0	1	23978	HFX4_FPEP23H001146-1A.raw	0	0	5	17	Acetylation (K); Kpr	K2:Acetylation (K):57.13;K5:Kpr:57.13;K9:Acetylation (K):24.67	PEAKS DB
4	376	P62805	A.MDVVYALK.R	N	22.25	937.494	8	4.3	469.756	2	57.12	848000	1	58278	HFX4_FPEP23H001146-1A.raw	1	1	85	92			PEAKS DB
4	376	P62805	K.TVTAMDVVYALK(+28.03)R(+28.03).Q	N	22.24	1521.86	13	0.9	508.294	3	58.05	4220000	1	59701	HFX4_FPEP23H001146-1A.raw	1	1	81	93	Dimethylation(KR)	K12:Dimethylation(KR):1000.00;R13:Dimethylation(KR):1000.00	PEAKS DB
4	376	P62805	I.QGITKPAIR.R	N	21.99	982.592	9	0.5	492.304	2	36.26	2840000000	1	35327	HFX4_FPEP23H001146-1A.raw	3	3	28	36			PEAKS DB
4	376	P62805	A.VTYTEHAK.R	N	21.83	947.471	8	-0.3	474.743	2	13.55	73800000	1	10593	HFX4_FPEP23H001146-1A.raw	1	1	71	78			PEAKS DB
4	376	P62805	K.GGK(+68.03)GLGK(+42.01)GGAK(+42.01)R.H	N	21.77	1236.69	12	-3.1	619.352	2	25	0	1	23338	HFX4_FPEP23H001146-1A.raw	0	0	7	18	Crotonylation; Acetylation (K)	K3:Crotonylation:121.83;K7:Acetylation (K):121.83;K11:Acetylation (K):113.97	PEAKS DB
4	376	P62805	K.VFLENVIR(+28.03).D	N	21.54	1016.6	8	-0.6	509.308	2	58.12	0	1	59801	HFX4_FPEP23H001146-1A.raw	0	0	61	68	Dimethylation(KR)	R8:Dimethylation(KR):1000.00	PEAKS DB
4	376	P62805	I.SGLIYEETR.G	N	21.43	1066.53	9	0.7	534.272	2	44.2	102000000	1	44108	HFX4_FPEP23H001146-1A.raw	1	1	48	56			PEAKS DB
4	376	P62805	N.IQGITKPAIR.R	N	21.31	1095.68	10	0.4	548.846	2	37.72	7570000	1	36893	HFX4_FPEP23H001146-1A.raw	2	2	27	36			PEAKS DB
4	376	P62805	R.ISGLIYEETR(+28.03).G	N	21.29	1207.64	10	0.5	604.83	2	52.66	7230000	1	53321	HFX4_FPEP23H001146-1A.raw	1	1	47	56	Dimethylation(KR)	R10:Dimethylation(KR):1000.00	PEAKS DB
4	376	P62805	K.GGK(+42.01)GLGK(+42.01)GGAK(+56.03)R.H	N	21.24	1224.7	12	-1.9	613.355	2	26.62	1250000	1	24824	HFX4_FPEP23H001146-1A.raw	1	1	7	18	Acetylation (K); Kpr	K3:Acetylation (K):97.31;K7:Acetylation (K):22.99;K11:Kpr:22.99	PEAKS DB
4	376	P62805	R.KTVTAMDVVYALK(+541.06)R(+42.05)Q.G	Y	21.07	2305.06	15	1.9	1153.54	2	47.89	0	1	48158	HFX4_FPEP23H001146-1A.raw	0	0	80	94	ADP; Trimethylate	K13:ADP:69.38;R14:Trimethylate:67.11	PEAKS DB
4	376	P62805	R.KTVTAMDVVYALKRQGR.T	N	20.99	1935.07	17	3.9	484.777	4	51	1840000	1	51338	HFX4_FPEP23H001146-1A.raw	1	1	80	96			PEAKS DB
4	376	P62805	G.LIYE(+541.06)E(+541.06)TRGVLK(+86.04)VFLENVIR.D	N	20.85	3458.46	19	4.5	495.076	7	56.63	0	1	57639	HFX4_FPEP23H001146-1A.raw	0	0	50	68	ADP; hydroxyisobutyryl	E4:ADP:41.98;E5:ADP:43.70;K11:hydroxyisobutyryl:1000.00	PEAKS DB
4	376	P62805	R.DNIQGITKPAIR(+14.02).R	N	20.55	1338.76	12	-0.5	447.261	3	41.04	0	1	40368	HFX4_FPEP23H001146-1A.raw	0	0	25	36	Methylation(KR)	R12:Methylation(KR):11.12	PEAKS DB
4	376	P62805	R.KTVTAMDVVYALK(+28.03)R(+28.03).Q	N	20.51	1649.95	14	0.6	550.992	3	57.29	1360000	1	58599	HFX4_FPEP23H001146-1A.raw	1	1	80	93	Dimethylation(KR)	K13:Dimethylation(KR):129.85;R14:Dimethylation(KR):119.63	PEAKS DB
4	376	P62805	V.TYTEHAK.R	N	20.45	848.403	7	6.3	425.211	2	14.15	0	1	11345	HFX4_FPEP23H001146-1A.raw	0	0	72	78			PEAKS DB
4	376	P62805	I.YEETR.G	N	20.03	696.308	5	1.5	697.316	1	43.83	969000000	1	45105	HFX4_FPEP23H001146-1A.raw	1	1	52	56			PEAKS DB
180	27	P04264	R.FS(+79.97)SCGGGGGSFGAGGGFGSR.S	Y	49.04	1787.67	20	-7.9	894.836	2	48.32	3360000	1	48628	HFX4_FPEP23H001146-1A.raw	1	1	46	65	Phosphorylation (STY)	S2:Phosphorylation (STY):17.01	PEAKS DB
180	27	P04264	R.GSYGSGGSSYGSGGGSYGSGGGGGGHGSYGSGSSSGGYR.G	Y	47.2	3311.3	39	1.6	1104.78	3	20.42	5350000	1	18555	HFX4_FPEP23H001146-1A.raw	1	1	550	588			PEAKS DB
180	27	P04264	R.FSSCGGGGGSFGAGGGFGSR.S	Y	43.46	1707.71	20	-1.3	854.859	2	48.37	6110000	1	48603	HFX4_FPEP23H001146-1A.raw	1	1	46	65			PEAKS DB
180	27	P04264	R.MSGECAPNVSVSVSTSHTTISGGGSR.G	Y	43.01	2507.14	26	1.7	836.721	3	41.9	13700000	1	41355	HFX4_FPEP23H001146-1A.raw	2	2	493	518			PEAKS DB
180	27	P04264	R.SGGGFSSGSAGIINYQR.R	Y	37.35	1656.79	17	1.1	829.401	2	45.96	10600000	1	45859	HFX4_FPEP23H001146-1A.raw	1	1	13	29			PEAKS DB
180	27	P04264	K.NKLNDLEDALQQAK.E	Y	35.28	1598.83	14	0.8	800.421	2	52.66	42300000	1	53286	HFX4_FPEP23H001146-1A.raw	1	1	442	455			PEAKS DB
180	27	P04264	R.FLEQQNQVLQTK.W	N	34.81	1474.78	12	-0.2	738.396	2	39.99	542000000	1	39310	HFX4_FPEP23H001146-1A.raw	1	1	200	211			PEAKS DB
180	27	P04264	K.QISNLQQSISDAEQR.G	Y	34.6	1715.84	15	1.3	858.93	2	44.62	53900000	1	44322	HFX4_FPEP23H001146-1A.raw	1	1	418	432			PEAKS DB
180	27	P04264	K.SLNNQFASFIDK.V	Y	34.06	1382.68	12	1.7	692.35	2	57.38	48500000	1	58668	HFX4_FPEP23H001146-1A.raw	1	1	186	197			PEAKS DB
180	27	P04264	K.KQISNLQQSISDAEQR.G	Y	33.95	1843.94	16	5.4	615.657	3	34.24	1560000	1	32886	HFX4_FPEP23H001146-1A.raw	1	1	417	432			PEAKS DB
180	27	P04264	R.GGGGGGYGSGGSSYGSGGGSYGSGGGGGGGR.G	Y	33.89	2382.94	31	1.1	795.323	3	17.18	29700000	1	14760	HFX4_FPEP23H001146-1A.raw	1	1	519	549			PEAKS DB
180	27	P04264	K.LNDLEDALQQAK.E	Y	33.23	1356.69	12	2.1	679.353	2	51.66	52400000	1	52112	HFX4_FPEP23H001146-1A.raw	1	1	444	455			PEAKS DB
180	27	P04264	K.NMQDMVEDYR.N	Y	32.27	1299.52	10	1.3	650.769	2	43.04	50700000	1	42672	HFX4_FPEP23H001146-1A.raw	1	1	258	267			PEAKS DB
180	27	P04264	R.TNAENEFVTIKK.D	Y	29.07	1392.72	12	-1.4	697.369	2	30	8450000	1	28754	HFX4_FPEP23H001146-1A.raw	1	1	278	289			PEAKS DB
180	27	P04264	R.TNAENEFVTIK.K	Y	28.75	1264.63	11	1	633.323	2	42.95	125000000	1	42623	HFX4_FPEP23H001146-1A.raw	1	1	278	288			PEAKS DB
180	27	P04264	R.DYQELMNTK.L	Y	28.4	1140.51	9	2.1	571.264	2	37.36	23600000	1	36575	HFX4_FPEP23H001146-1A.raw	1	1	464	472			PEAKS DB
180	27	P04264	K.SKAEAESLYQSK.Y	Y	27.26	1339.66	12	-0.2	447.561	3	15.72	65300000	1	13005	HFX4_FPEP23H001146-1A.raw	1	1	365	376			PEAKS DB
180	27	P04264	K.YEELQITAGR.H	N	26.89	1178.59	10	-0.4	590.304	2	40.07	346000000	1	39734	HFX4_FPEP23H001146-1A.raw	1	1	377	386			PEAKS DB
180	27	P04264	K.AQYEDIAQK.S	Y	26.28	1064.51	9	1	533.265	2	19.26	255000000	1	17239	HFX4_FPEP23H001146-1A.raw	1	1	356	364			PEAKS DB
180	27	P04264	K.AEAESLYQSK.Y	Y	26.22	1124.53	10	1.4	563.275	2	19.57	63300000	1	17672	HFX4_FPEP23H001146-1A.raw	1	1	367	376			PEAKS DB
180	27	P04264	K.DVDGAYMTK.V	Y	23.33	998.438	9	-0.6	500.226	2	23.14	27700000	1	21092	HFX4_FPEP23H001146-1A.raw	1	1	290	298			PEAKS DB
180	27	P04264	R.MS(+79.97)GECAPNVSVSVSTSHTTISGGGSR.G	Y	23.28	2587.1	26	-2.4	863.373	3	46.02	9200000	1	45826	HFX4_FPEP23H001146-1A.raw	1	1	493	518	Phosphorylation (STY)	S2:Phosphorylation (STY):64.00	PEAKS DB
180	27	P04264	R.NKYEDEINKR.T	N	23.19	1307.65	10	1.5	436.89	3	12.37	84700000	1	9441	HFX4_FPEP23H001146-1A.raw	1	1	268	277			PEAKS DB
180	27	P04264	R.TLLEGEESR.M	Y	23.01	1032.51	9	0.6	517.262	2	23.97	259000000	1	22189	HFX4_FPEP23H001146-1A.raw	1	1	484	492			PEAKS DB
180	27	P04264	K.IEISELNR.V	N	22.86	972.524	8	-3	487.268	2	39.08	82800000	1	38043	HFX4_FPEP23H001146-1A.raw	1	1	396	403			PEAKS DB
180	27	P04264	Q.FASFIDK.V	N	22.56	826.423	7	-0.5	414.218	2	42.98	118000000	1	42666	HFX4_FPEP23H001146-1A.raw	1	1	191	197			PEAKS DB
180	27	P04264	R.NKYEDEINK.R	N	21.89	1151.55	9	0.4	576.78	2	13.41	2050000	1	10480	HFX4_FPEP23H001146-1A.raw	1	1	268	276			PEAKS DB
180	27	P04264	I.SVAR.G	N	21.06	431.249	4	2.2	432.257	1	35.28	3370000	1	34089	HFX4_FPEP23H001146-1A.raw	1	1	79	82			PEAKS DB
180	27	P04264	N.KYEDEINKR.T	N	20.43	1193.6	9	1.1	398.876	3	12.38	211000	1	9336	HFX4_FPEP23H001146-1A.raw	1	1	269	277			PEAKS DB
180	27	P04264	D.LAR.L	N	20.16	358.233	3	1	359.24	1	37.2	38500000	1	36403	HFX4_FPEP23H001146-1A.raw	2	2	458	460			PEAKS DB
418	36	H0Y9Y2	K.SKVEDKPFEETGVEPVLETASSSAHSTQK.D	N	46.22	3116.51	29	-1	780.135	4	46.71	22100000	1	46629	HFX4_FPEP23H001146-1A.raw	2	2	958	986			PEAKS DB
418	36	H0Y9Y2	K.VEDKPFEETGVEPVLETASSSAHSTQK.D	N	44.05	2901.39	27	0.8	968.137	3	50.79	47200000	1	51041	HFX4_FPEP23H001146-1A.raw	2	2	960	986			PEAKS DB
418	36	H0Y9Y2	R.SES(+79.97)YSEDKCDMDSTNMDSNLKPEEVVHK.E	N	41.05	3296.32	28	-3	825.085	4	39.79	3360000	1	38921	HFX4_FPEP23H001146-1A.raw	1	1	868	895	Phosphorylation (STY)	S3:Phosphorylation (STY):0.00	PEAKS DB
418	36	H0Y9Y2	R.LSESLHVVDENKNESK.L	N	40.75	1826.9	16	-0.1	914.458	2	21.97	32000000	1	20066	HFX4_FPEP23H001146-1A.raw	2	2	634	649			PEAKS DB
418	36	H0Y9Y2	K.CDMDS(+79.97)TNMDSNLKPEEVVHK.E	N	40.36	2370.95	20	-5.1	791.321	3	42.37	2450000	1	42015	HFX4_FPEP23H001146-1A.raw	1	1	876	895	Phosphorylation (STY)	S5:Phosphorylation (STY):17.01	PEAKS DB
418	36	H0Y9Y2	K.YYSDSDDELTVEQR.R	N	38.08	1718.73	14	0.2	860.371	2	35.57	22100000	1	34348	HFX4_FPEP23H001146-1A.raw	1	1	480	493			PEAKS DB
418	36	H0Y9Y2	R.RTSTPVIMEGVQEETDTR.D	N	37.32	2047.98	18	1.1	683.669	3	42.59	6750000	1	42184	HFX4_FPEP23H001146-1A.raw	1	1	657	674			PEAKS DB
418	36	H0Y9Y2	K.VMQTDESNKETANLQER.S	N	36.18	1991.92	17	0.1	664.981	3	18.57	2740000	1	16526	HFX4_FPEP23H001146-1A.raw	1	1	2913	2929			PEAKS DB
418	36	H0Y9Y2	K.TDTGIVTVEQSPSSSK.L	N	35.94	1634.8	16	0.1	818.407	2	31.99	5940000	1	30507	HFX4_FPEP23H001146-1A.raw	1	1	2895	2910			PEAKS DB
418	36	H0Y9Y2	K.QHYLSSEDEPDDNPDVLDSR.I	N	35.58	2329.99	20	1.1	777.673	3	40.39	0	1	39604	HFX4_FPEP23H001146-1A.raw	0	0	2775	2794			PEAKS DB
418	36	H0Y9Y2	R.TSTPVIMEGVQEETDTR.D	N	35.38	1891.88	17	0.8	946.95	2	51.21	37500000	1	51534	HFX4_FPEP23H001146-1A.raw	1	1	658	674			PEAKS DB
418	36	H0Y9Y2	K.QQYEEDSKETLK.T	N	33.15	1496.7	12	1.1	499.908	3	13.73	7360000	1	10840	HFX4_FPEP23H001146-1A.raw	1	1	591	602			PEAKS DB
418	36	H0Y9Y2	R.RLSESLHVVDENKNESK.L	N	31.69	1983	17	-0.2	496.758	4	18.64	6840000	1	16567	HFX4_FPEP23H001146-1A.raw	1	1	633	649			PEAKS DB
418	36	H0Y9Y2	K.VVETELQEGATK.Q	N	31.68	1302.67	12	4.8	652.344	2	24.79	13400000	1	23109	HFX4_FPEP23H001146-1A.raw	1	1	923	934			PEAKS DB
418	36	H0Y9Y2	R.SSVDLEESSTK.S	N	29.74	1180.55	11	-0.1	591.28	2	18.77	26400000	1	16728	HFX4_FPEP23H001146-1A.raw	1	1	537	547			PEAKS DB
418	36	H0Y9Y2	K.LTGVIVENENITK.E	N	29.36	1428.78	13	-0.9	715.398	2	46.26	934000	1	46198	HFX4_FPEP23H001146-1A.raw	1	1	1390	1402			PEAKS DB
418	36	H0Y9Y2	R.TVLEGSTASTSPADHSALPNQSLTVR.E	N	29.03	2638.32	26	-2.9	880.445	3	46.85	980000	1	46942	HFX4_FPEP23H001146-1A.raw	1	1	1308	1333			PEAKS DB
418	36	H0Y9Y2	R.RSESYSEDKCDMDSTNMDS(+79.97)NLKPEEVVHK.E	N	28.38	3452.42	29	-3.7	864.109	4	35.38	5690000	1	34250	HFX4_FPEP23H001146-1A.raw	1	1	867	895	Phosphorylation (STY)	S19:Phosphorylation (STY):7.61	PEAKS DB
418	36	H0Y9Y2	R.SLTVSDDAESSEPER.K	N	27.53	1620.71	15	-1.9	811.361	2	26.23	2720000	1	24323	HFX4_FPEP23H001146-1A.raw	1	1	2954	2968			PEAKS DB
418	36	H0Y9Y2	R.LSESLHVVDENK.N	N	26.77	1368.69	12	0.6	457.237	3	28.74	3380000	1	27332	HFX4_FPEP23H001146-1A.raw	1	1	634	645			PEAKS DB
418	36	H0Y9Y2	K.LGSPDTVSPR.N	Y	26.33	1027.53	10	2.5	514.773	2	19.72	1850000	1	18005	HFX4_FPEP23H001146-1A.raw	1	1	3027	3036			PEAKS DB
418	36	H0Y9Y2	R.HIPEAHQATLLDGK.Q	N	26.19	1528.8	14	1.6	510.608	3	26.59	0	1	24792	HFX4_FPEP23H001146-1A.raw	0	0	1365	1378			PEAKS DB
418	36	H0Y9Y2	R.HAYVHKPYLYSK.Y	N	25.9	1504.78	12	-5.4	377.201	4	15.61	3800000	1	12947	HFX4_FPEP23H001146-1A.raw	1	1	468	479			PEAKS DB
418	36	H0Y9Y2	R.SEICTEEPQK.Q	N	25.51	1162.52	10	-0.1	582.266	2	21.78	3010000	1	19802	HFX4_FPEP23H001146-1A.raw	1	1	683	692			PEAKS DB
418	36	H0Y9Y2	K.DGKPVSEYIIK.T	N	24.47	1247.68	11	-0.4	624.845	2	38.58	9510000	1	37593	HFX4_FPEP23H001146-1A.raw	1	1	805	815			PEAKS DB
418	36	H0Y9Y2	K.TPSEDKLSVK.H	N	22.78	1102.59	10	-0.3	368.536	3	15.68	1600000	1	13063	HFX4_FPEP23H001146-1A.raw	1	1	733	742			PEAKS DB
418	36	H0Y9Y2	R.HAYVHKPYLY.S	N	21.97	1289.66	10	1.9	645.836	2	23.61	1180000	1	21649	HFX4_FPEP23H001146-1A.raw	1	1	468	477			PEAKS DB
418	36	H0Y9Y2	R.EKTPSEDKLSVK.H	N	20.69	1359.72	12	1.2	454.249	3	13.45	1560000	1	10481	HFX4_FPEP23H001146-1A.raw	1	1	731	742			PEAKS DB
43	759	P53999	R.KGISLNPEQWSQLKEQISDIDDAVR.K	Y	45.97	2868.46	25	1.4	957.163	3	57.68	2730000	1	59130	HFX4_FPEP23H001146-1A.raw	1	1	101	125			PEAKS DB
43	759	P53999	K.SKELVSSSSSGSDSDSEVDKK.L	Y	40.97	2156.99	21	1.1	720.005	3	11.48	11400000	1	8337	HFX4_FPEP23H001146-1A.raw	1	1	4	24			PEAKS DB
43	759	P53999	M.PKS(+79.97)KELVSSSSSGSDSDSEVDKK.L	Y	38.09	2462.11	23	1.4	616.535	4	11.56	17400000	1	8379	HFX4_FPEP23H001146-1A.raw	1	1	2	24	Phosphorylation (STY)	S3:Phosphorylation (STY):17.25	PEAKS DB
43	759	P53999	L.VSSSSSGSDSDSEVDKK.L	Y	38.04	1699.74	17	0.6	850.877	2	14.46	1840000	1	11728	HFX4_FPEP23H001146-1A.raw	1	1	8	24			PEAKS DB
43	759	P53999	K.ELVSSSSSGSDSDSEVDKK.L	Y	37.95	1941.87	19	1.2	648.296	3	14.46	258000000	1	11744	HFX4_FPEP23H001146-1A.raw	1	1	6	24			PEAKS DB
43	759	P53999	K.GISLNPEQWSQLKEQISDIDDAVR.K	Y	37.16	2740.37	24	1.2	914.464	3	58.13	14500000	1	59816	HFX4_FPEP23H001146-1A.raw	1	1	102	125			PEAKS DB
43	759	P53999	K.ELVSS(+79.97)SSSGSDSDSEVDKK.L	Y	36.11	2021.83	19	0.3	1011.92	2	17.01	173000000	1	15292	HFX4_FPEP23H001146-1A.raw	1	1	6	24	Phosphorylation (STY)	S5:Phosphorylation (STY):9.34	PEAKS DB
43	759	P53999	R.EYWMDPEGEMKPGR.K	Y	35.99	1723.73	14	1.3	862.875	2	48.25	463000000	1	48835	HFX4_FPEP23H001146-1A.raw	2	2	87	100			PEAKS DB
43	759	P53999	K.SKELVSSSS(+79.97)SGSDSDSEVDKK.L	Y	35.28	2236.96	21	1.3	746.661	3	13.73	6340000	1	10783	HFX4_FPEP23H001146-1A.raw	1	1	4	24	Phosphorylation (STY)	S9:Phosphorylation (STY):10.11	PEAKS DB
43	759	P53999	R.EYWMDPEGEMKPGRK.G	Y	35.25	1851.83	15	0.6	926.922	2	40.61	754000000	1	39684	HFX4_FPEP23H001146-1A.raw	3	3	87	101			PEAKS DB
43	759	P53999	K.ELVSSSS(+79.97)SGSDSDSEVDKK.L	Y	34.91	2021.83	19	0.3	1011.92	2	17.01	173000000	1	14881	HFX4_FPEP23H001146-1A.raw	1	1	6	24	Phosphorylation (STY)	S7:Phosphorylation (STY):0.00	PEAKS DB
43	759	P53999	K.ELVSSSSSGSDSDSEVDK.K	Y	34.53	1813.77	18	1.9	907.894	2	18.84	25800000	1	16810	HFX4_FPEP23H001146-1A.raw	1	1	6	23			PEAKS DB
43	759	P53999	K.ELVSS(+79.97)SSSGSDSDSEVDK.K	Y	34.42	1893.74	18	-0.3	947.875	2	23.63	0	1	21780	HFX4_FPEP23H001146-1A.raw	0	0	6	23	Phosphorylation (STY)	S5:Phosphorylation (STY):24.44	PEAKS DB
43	759	P53999	K.SKELVSS(+203.08)S(+114.04)SSGSDSDSEVDKK.L	Y	33.88	2474.11	21	-2.9	619.534	4	12.45	1600000	1	9480	HFX4_FPEP23H001146-1A.raw	2	2	4	24	HexNAcylation (ST); Ubiquitin	S7:HexNAcylation (ST):0.00;S8:Ubiquitin:0.00	PEAKS DB
43	759	P53999	M.PKS(+79.97)KELVSSSSSGSDSDSEVDK.K	Y	33.49	2334.01	22	0.3	779.011	3	14.32	2100000	1	11576	HFX4_FPEP23H001146-1A.raw	1	1	2	23	Phosphorylation (STY)	S3:Phosphorylation (STY):10.65	PEAKS DB
43	759	P53999	R.DDNMFQIGK.M	Y	33.22	1066.48	9	0	534.245	2	48.88	2670000000	1	49406	HFX4_FPEP23H001146-1A.raw	4	4	60	68			PEAKS DB
43	759	P53999	K.SKELVSSSSSGSDSDSEVDK.K	Y	32.96	2028.9	20	0.8	677.307	3	14.43	1640000	1	11660	HFX4_FPEP23H001146-1A.raw	1	1	4	23			PEAKS DB
43	759	P53999	K.ELVSSSSSGSDS(+79.97)DSEVDKK.L	Y	31.99	2021.83	19	0.3	1011.92	2	17.01	334000000	1	14471	HFX4_FPEP23H001146-1A.raw	2	2	6	24	Phosphorylation (STY)	S12:Phosphorylation (STY):9.40	PEAKS DB
43	759	P53999	V.SSSSSGSDSDSEVDKK.L	Y	31.48	1600.67	16	1	801.343	2	14.46	3260000	1	11634	HFX4_FPEP23H001146-1A.raw	1	1	9	24			PEAKS DB
43	759	P53999	K.GISLNPEQWSQLK.E	Y	31.41	1498.78	13	3.3	750.399	2	57.67	700000000	1	59080	HFX4_FPEP23H001146-1A.raw	1	1	102	114			PEAKS DB
43	759	P53999	W.SQLKEQISDIDDAVR.K	Y	30.76	1715.87	15	-0.5	858.941	2	44.36	21300000	1	44012	HFX4_FPEP23H001146-1A.raw	2	2	111	125			PEAKS DB
43	759	P53999	K.ELVSSS(+79.97)SSGSDSDSEVDKK.L	Y	30.45	2021.83	19	0.3	1011.92	2	17.01	173000000	1	15724	HFX4_FPEP23H001146-1A.raw	1	1	6	24	Phosphorylation (STY)	S6:Phosphorylation (STY):0.00	PEAKS DB
43	759	P53999	Y.WMDPEGEMKPGRK.G	Y	30.28	1559.72	13	1.8	780.87	2	40.61	4230000	1	39837	HFX4_FPEP23H001146-1A.raw	2	2	89	101			PEAKS DB
43	759	P53999	R.KGISLNPEQWSQLK.E	Y	29.42	1626.87	14	1.7	543.299	3	56.58	330000000	1	57478	HFX4_FPEP23H001146-1A.raw	2	2	101	114			PEAKS DB
43	759	P53999	Y.WMDPEGEMKPGR.K	Y	29.23	1431.63	12	2.1	478.217	3	48.22	25500000	1	48529	HFX4_FPEP23H001146-1A.raw	1	1	89	100			PEAKS DB
43	759	P53999	K.QSSSSRDDNMFQIGK.M	Y	28.8	1698.76	15	1.1	850.39	2	33.29	16400000	1	31863	HFX4_FPEP23H001146-1A.raw	2	2	54	68			PEAKS DB
43	759	P53999	K.EQISDIDDAVR.K	Y	27.82	1259.6	11	0.3	630.807	2	40.9	3200000000	1	40203	HFX4_FPEP23H001146-1A.raw	3	3	115	125			PEAKS DB
43	759	P53999	W.MDPEGEMKPGRK.G	Y	27.06	1373.64	12	4.7	687.832	2	40.58	532000	1	39856	HFX4_FPEP23H001146-1A.raw	1	1	90	101			PEAKS DB
43	759	P53999	S.SSSSGSDSDSEVDKK.L	Y	26.64	1513.64	15	-0.4	757.826	2	14.48	300000	1	11736	HFX4_FPEP23H001146-1A.raw	1	1	10	24			PEAKS DB
43	759	P53999	S.SSSGSDSDSEVDKK.L	Y	26.46	1426.61	14	2.6	714.312	2	14.47	0	1	11709	HFX4_FPEP23H001146-1A.raw	0	0	11	24			PEAKS DB
43	759	P53999	W.MDPEGEMKPGR.K	Y	26.45	1245.55	11	1.5	623.782	2	48.22	20100000	1	48449	HFX4_FPEP23H001146-1A.raw	1	1	90	100			PEAKS DB
43	759	P53999	R.EYWMDPEGEMK.P	Y	26.4	1413.56	11	3.4	707.789	2	53.81	1520000	1	54733	HFX4_FPEP23H001146-1A.raw	1	1	87	97			PEAKS DB
43	759	P53999	K.SKELVSSSSSGSDS(+79.97)DSEVDKK.L	Y	24.99	2236.96	21	1.5	746.661	3	13.2	18700000	1	10338	HFX4_FPEP23H001146-1A.raw	1	1	4	24	Phosphorylation (STY)	S14:Phosphorylation (STY):0.00	PEAKS DB
43	759	P53999	S.SSGSDSDSEVDKK.L	Y	24.63	1339.57	13	3.7	670.797	2	11.54	0	1	8436	HFX4_FPEP23H001146-1A.raw	0	0	12	24			PEAKS DB
43	759	P53999	M.DPEGEMKPGR.K	Y	21.96	1114.51	10	-0.2	558.261	2	48.31	8350000	1	48499	HFX4_FPEP23H001146-1A.raw	1	1	91	100			PEAKS DB
43	759	P53999	N.PEQWSQLK.E	Y	21.82	1014.51	8	-3.5	508.262	2	30.62	0	1	29202	HFX4_FPEP23H001146-1A.raw	0	0	107	114			PEAKS DB
43	759	P53999	I.SDIDDAVR.K	Y	21.57	889.414	8	-3.9	890.418	1	39.12	14100000	1	38151	HFX4_FPEP23H001146-1A.raw	1	1	118	125			PEAKS DB
43	759	P53999	K.EQIS(+79.97)DIDDAVR.K	Y	21.55	1339.57	11	0.7	670.791	2	47.79	0	1	48024	HFX4_FPEP23H001146-1A.raw	0	0	115	125	Phosphorylation (STY)	S4:Phosphorylation (STY):1000.00	PEAKS DB
43	759	P53999	D.PEGEMKPGR.K	Y	20.72	999.481	9	1.3	500.748	2	45.39	723000	1	45134	HFX4_FPEP23H001146-1A.raw	1	1	92	100			PEAKS DB
270	50	Q8WYP5	R.EDSNLESSQLTVQAEFDMSAIPR.K	N	47.15	2566.19	23	-0.5	1284.1	2	57.97	0	1	59574	HFX4_FPEP23H001146-1A.raw	0	0	1950	1972			PEAKS DB
270	50	Q8WYP5	K.TAQETSTMTMNVSQVDDVVSSK.T	N	46.22	2357.07	22	-1	1179.54	2	55.04	5490000	1	56044	HFX4_FPEP23H001146-1A.raw	2	2	1717	1738			PEAKS DB
270	50	Q8WYP5	K.EVNQDILENTSSVEQELQITTGR.E	N	37.77	2602.27	23	-0.2	868.431	3	57.8	7090000	1	59328	HFX4_FPEP23H001146-1A.raw	1	1	1817	1839			PEAKS DB
270	50	Q8WYP5	K.LEDELKDDAQSVETLGKPK.A	Y	37.39	2114.07	19	0.5	705.699	3	44.39	10400000	1	44037	HFX4_FPEP23H001146-1A.raw	2	2	2171	2189			PEAKS DB
270	50	Q8WYP5	K.NKLEDELKDDAQSVETLGKPK.A	Y	36.9	2356.21	21	0.5	786.412	3	54.66	57000000	1	55510	HFX4_FPEP23H001146-1A.raw	2	2	2169	2189			PEAKS DB
270	50	Q8WYP5	R.GLSQNQQIPQNSVTPR.R	N	36.41	1765.91	16	0.7	883.962	2	31.64	15700000	1	30086	HFX4_FPEP23H001146-1A.raw	1	1	1795	1810			PEAKS DB
270	50	Q8WYP5	R.SVENQESVEIINDLK.V	N	35.17	1715.86	15	2.6	858.938	2	57.06	15600000	1	58198	HFX4_FPEP23H001146-1A.raw	1	1	1878	1892			PEAKS DB
270	50	Q8WYP5	K.NKLEDELKDDAQSVETLGK.P	Y	33.63	2131.06	19	3.7	711.365	3	55.9	0	1	56966	HFX4_FPEP23H001146-1A.raw	0	0	2169	2187			PEAKS DB
270	50	Q8WYP5	K.SENVDVGKPALGK.S	N	31.67	1312.7	13	1.7	657.358	2	23.32	69500000	1	21295	HFX4_FPEP23H001146-1A.raw	1	1	2017	2029			PEAKS DB
270	50	Q8WYP5	M.TMNVSQVDDVVSSK.T	N	31.51	1507.72	14	1.6	754.868	2	45.19	3290000	1	44884	HFX4_FPEP23H001146-1A.raw	1	1	1725	1738			PEAKS DB
270	50	Q8WYP5	L.ILEGEEGEVEPGDFASSDVLPK.A	N	30.84	2316.1	22	-1.5	1159.06	2	57.33	0	1	58622	HFX4_FPEP23H001146-1A.raw	0	0	1595	1616			PEAKS DB
270	50	Q8WYP5	K.SSQLLEPAVEETTKK.E	N	29.84	1658.87	15	2.9	553.966	3	36.38	14000000	1	35854	HFX4_FPEP23H001146-1A.raw	2	2	1846	1860			PEAKS DB
270	50	Q8WYP5	K.SSQLLEPAVEETTK.K	N	29.79	1530.78	14	1.2	766.397	2	45.07	33800000	1	44660	HFX4_FPEP23H001146-1A.raw	1	1	1846	1859			PEAKS DB
270	50	Q8WYP5	R.LISPLASPADGVK.S	Y	29.64	1266.72	13	1.8	634.368	2	51.87	86500000	1	52264	HFX4_FPEP23H001146-1A.raw	1	1	2220	2232			PEAKS DB
270	50	Q8WYP5	K.SILVPNEELSMVMSSK.K	N	29.39	1762.88	16	0	882.449	2	58.04	22200000	1	59658	HFX4_FPEP23H001146-1A.raw	1	1	2030	2045			PEAKS DB
270	50	Q8WYP5	K.INPSEDVGSK.A	N	28.05	1044.51	10	0.2	523.262	2	15.74	5310000	1	13104	HFX4_FPEP23H001146-1A.raw	1	1	1980	1989			PEAKS DB
270	50	Q8WYP5	R.KTTEVTGTGLGR.N	Y	27.05	1218.66	12	-0.4	407.226	3	15.47	3640000	1	12774	HFX4_FPEP23H001146-1A.raw	1	1	2237	2248			PEAKS DB
270	50	Q8WYP5	K.TTEVTGTGLGR.N	Y	26.65	1090.56	11	4	546.29	2	21.2	2850000	1	19233	HFX4_FPEP23H001146-1A.raw	1	1	2238	2248			PEAKS DB
270	50	Q8WYP5	K.KIEVPAQLK.E	Y	25.28	1024.63	9	-0.7	513.321	2	32.19	19800000	1	30814	HFX4_FPEP23H001146-1A.raw	1	1	2133	2141			PEAKS DB
270	50	Q8WYP5	K.ESAWSPPPIEIR.L	Y	25.15	1380.7	12	1	691.36	2	57.36	10300000	1	58669	HFX4_FPEP23H001146-1A.raw	1	1	2208	2219			PEAKS DB
270	50	Q8WYP5	R.LLATASFTK.S	Y	24.23	950.544	9	1.1	476.28	2	41.63	96500000	1	40845	HFX4_FPEP23H001146-1A.raw	1	1	2084	2092			PEAKS DB
270	50	Q8WYP5	E.NVDVGKPALGK.S	N	24.22	1096.62	11	-0.8	549.319	2	23.32	2540000	1	21365	HFX4_FPEP23H001146-1A.raw	1	1	2019	2029			PEAKS DB
270	50	Q8WYP5	R.GREVS(+79.97)PSDVR.E	N	23.23	1180.52	10	0.3	591.269	2	15.75	15700000	1	12955	HFX4_FPEP23H001146-1A.raw	1	1	1940	1949	Phosphorylation (STY)	S5:Phosphorylation (STY):11.10	PEAKS DB
270	50	Q8WYP5	K.VDTLPYVPEPIK.V	N	22.66	1369.75	12	2.8	685.884	2	57.37	0	1	58682	HFX4_FPEP23H001146-1A.raw	0	0	1654	1665			PEAKS DB
270	50	Q8WYP5	E.ELLK.H	N	22.35	501.316	4	0.1	502.324	1	36.02	9720000	1	35103	HFX4_FPEP23H001146-1A.raw	1	1	907	910			PEAKS DB
270	50	Q8WYP5	R.SVFINNVLSK.I	Y	22.12	1119.63	10	0.5	560.822	2	55.16	299000	1	56220	HFX4_FPEP23H001146-1A.raw	1	1	1052	1061			PEAKS DB
270	50	Q8WYP5	Q.FVISPPALR.S	Y	21.56	998.591	9	-1.2	500.302	2	57.33	4540000	1	58602	HFX4_FPEP23H001146-1A.raw	1	1	2151	2159			PEAKS DB
270	50	Q8WYP5	R.KKEVNQDILENTSSVEQELQITTGR.E	N	20.98	2858.46	25	2	953.83	3	56.6	0	1	57606	HFX4_FPEP23H001146-1A.raw	0	0	1815	1839			PEAKS DB
270	50	Q8WYP5	K.ILPR.V	N	20	497.333	4	0.6	498.34	1	13.76	26200000	1	10803	HFX4_FPEP23H001146-1A.raw	1	1	1003	1006			PEAKS DB
107	186	P07910	R.SAAEMYGSVTEHPSPSPLLSSSFDLDYDFQR.D	Y	53.91	3432.55	31	-0.1	1145.19	3	57.95	16100000	1	59530	HFX4_FPEP23H001146-1A.raw	1	1	100	130			PEAKS DB
107	186	P07910	K.MESEGGADDSAEEGDLLDDDDNEDRGDDQLELIKDDEK.E	N	44.23	4196.71	38	-1.7	1050.18	4	54.26	34400000	1	55098	HFX4_FPEP23H001146-1A.raw	2	2	251	288			PEAKS DB
107	186	P07910	K.MESEGGADDSAEEGDLLDDDDNEDR.G	N	40.77	2697.99	25	1.5	900.34	3	42.36	2500000	1	41996	HFX4_FPEP23H001146-1A.raw	1	1	251	275			PEAKS DB
107	186	P07910	R.MIAGQVLDINLAAEPK.V	N	37.17	1681.91	16	-0.3	841.961	2	57.86	316000000	1	59442	HFX4_FPEP23H001146-1A.raw	2	2	74	89			PEAKS DB
107	186	P07910	R.SAAEMYGSVTEHPSPSPLLSSSF.D	Y	37.15	2380.09	23	3.5	1191.06	2	57.79	0	1	59307	HFX4_FPEP23H001146-1A.raw	0	0	100	122			PEAKS DB
107	186	P07910	R.GDDQLELIKDDEK.E	N	34.88	1516.73	13	-0.1	759.37	2	38.51	0	1	37606	HFX4_FPEP23H001146-1A.raw	0	0	276	288			PEAKS DB
107	186	P07910	K.GFAFVQYVNER.N	N	33.54	1328.65	11	1.6	665.334	2	57.39	52100000	1	58672	HFX4_FPEP23H001146-1A.raw	1	1	51	61			PEAKS DB
107	186	P07910	K.NDKSEEEQSSSS(+79.97)VKKDETNVK.M	N	32.94	2447.07	21	-0.2	612.775	4	10.51	562000	1	7276	HFX4_FPEP23H001146-1A.raw	1	1	230	250	Phosphorylation (STY)	S12:Phosphorylation (STY):0.00	PEAKS DB
107	186	P07910	K.KSDVEAIFSK.Y	N	31.66	1122.59	10	0.7	562.304	2	35.71	743000000	1	35243	HFX4_FPEP23H001146-1A.raw	3	3	30	39			PEAKS DB
107	186	P07910	R.VFIGNLNTLVVK.K	N	30.23	1315.79	12	-1.7	658.899	2	57.91	291000000	1	59414	HFX4_FPEP23H001146-1A.raw	1	1	18	29			PEAKS DB
107	186	P07910	K.QKVDSLLENLEK.I	N	29.61	1414.77	12	1.1	708.391	2	52.11	329000000	1	52525	HFX4_FPEP23H001146-1A.raw	1	1	205	216			PEAKS DB
107	186	P07910	K.SDVEAIFSK.Y	N	29	994.497	9	2.3	498.257	2	47.33	274000000	1	47503	HFX4_FPEP23H001146-1A.raw	1	1	31	39			PEAKS DB
107	186	P07910	K.LKGDDLQAIK.K	N	25.32	1099.62	10	-0.7	550.819	2	24.76	185000000	1	23268	HFX4_FPEP23H001146-1A.raw	1	1	188	197			PEAKS DB
107	186	P07910	K.LKGDDLQAIKK.E	N	25.28	1227.72	11	0	410.247	3	17.9	233000000	1	15539	HFX4_FPEP23H001146-1A.raw	1	1	188	198			PEAKS DB
107	186	P07910	K.GDDLQAIKK.E	N	24.2	986.54	9	-0.1	494.277	2	17.9	4570000	1	15685	HFX4_FPEP23H001146-1A.raw	1	1	190	198			PEAKS DB
107	186	P07910	L.KGDDLQAIKK.E	N	23.89	1114.63	10	0.5	558.325	2	17.9	3020000	1	15668	HFX4_FPEP23H001146-1A.raw	1	1	189	198			PEAKS DB
107	186	P07910	Q.VLDINLAAEPK.V	N	23.7	1181.67	11	0.7	591.841	2	54.92	3310000	1	55960	HFX4_FPEP23H001146-1A.raw	1	1	79	89			PEAKS DB
107	186	P07910	R.VPPPPPIAR.A	N	23.45	942.565	9	-1.2	472.289	2	32.32	903000000	1	30969	HFX4_FPEP23H001146-1A.raw	1	1	143	151			PEAKS DB
107	186	P07910	L.ELIK.D	N	22.35	501.316	4	0.1	502.324	1	36.02	9720000	1	35103	HFX4_FPEP23H001146-1A.raw	1	1	281	284			PEAKS DB
107	186	P07910	R.MYSYPAR.V	N	22.06	886.401	7	1.6	887.409	1	21.98	339000000	1	20302	HFX4_FPEP23H001146-1A.raw	2	2	136	142			PEAKS DB
107	186	P07910	K.VDSLLENLEK.I	N	21.76	1158.61	10	-0.2	580.314	2	55.79	69200000	1	56788	HFX4_FPEP23H001146-1A.raw	1	1	207	216			PEAKS DB
107	186	P07910	K.GDDLQAIK.K	N	21.25	858.445	8	-0.2	430.229	2	24.23	22100000	1	22414	HFX4_FPEP23H001146-1A.raw	1	1	190	197			PEAKS DB
107	186	P07910	P.IAR.A	N	20.16	358.233	3	1	359.24	1	37.2	38500000	1	36403	HFX4_FPEP23H001146-1A.raw	2	2	149	151			PEAKS DB
382	15	Q96KM6	K.AGLNYHTMAEHSAKPSDAEASEGGEQEER.E	Y	51.87	3100.34	29	-3.3	1034.45	3	23.17	37400000	1	21234	HFX4_FPEP23H001146-1A.raw	3	3	553	581			PEAKS DB
382	15	Q96KM6	K.EAPAPVAHPAPGGPEEQWQR.A	Y	45.14	2123.02	20	1.8	1062.52	2	35.38	69300000	1	34152	HFX4_FPEP23H001146-1A.raw	2	2	483	502			PEAKS DB
382	15	Q96KM6	R.SEHTAPPPEEPTDKSPEAEDPLGVER.T	Y	39.81	2813.3	26	-0.8	938.773	3	35.91	39700000	1	34759	HFX4_FPEP23H001146-1A.raw	2	2	651	676			PEAKS DB
382	15	Q96KM6	R.TSAQVAVFHLQEIAEDELAR.D	Y	39.64	2226.13	20	-3.2	743.048	3	58.01	559000	1	59627	HFX4_FPEP23H001146-1A.raw	1	1	685	704			PEAKS DB
382	15	Q96KM6	K.SVPVTKPVPVTKPITVTK.L	Y	39.02	1890.16	18	1.3	946.086	2	36.94	24300000	1	36103	HFX4_FPEP23H001146-1A.raw	3	3	263	280			PEAKS DB
382	15	Q96KM6	K.LVTVTKPVPVTKPVTVSRPIVVSKPVTVSR.P	Y	36.52	3182.95	30	1	796.745	4	47.12	0	1	47211	HFX4_FPEP23H001146-1A.raw	0	0	281	310			PEAKS DB
382	15	Q96KM6	K.AGLNYHTMAEHSAK.P	Y	35.51	1528.71	14	-1.4	765.361	2	18.3	6100000	1	16216	HFX4_FPEP23H001146-1A.raw	2	2	553	566			PEAKS DB
382	15	Q96KM6	R.LNYTRPGLPTLNPQLLEAWK.N	Y	35.5	2323.27	20	-0.1	775.43	3	58.09	4640000	1	59739	HFX4_FPEP23H001146-1A.raw	1	1	722	741			PEAKS DB
382	15	Q96KM6	K.AAGPASPPEEDPER.T	Y	35.48	1421.64	14	1.2	711.829	2	19.01	29300000	1	16823	HFX4_FPEP23H001146-1A.raw	1	1	404	417			PEAKS DB
382	15	Q96KM6	K.SPEAEDPLGVER.T	Y	33.53	1297.62	12	3.3	649.817	2	37.5	0	1	36799	HFX4_FPEP23H001146-1A.raw	0	0	665	676			PEAKS DB
382	15	Q96KM6	R.SEHTAPPPEEPTDK.S	Y	32.55	1533.69	14	-1.3	512.238	3	11.78	9850000	1	8624	HFX4_FPEP23H001146-1A.raw	1	1	651	664			PEAKS DB
382	15	Q96KM6	K.AMPVTKPITVTK.S	Y	30.95	1284.75	12	1.6	643.382	2	31.16	0	1	29610	HFX4_FPEP23H001146-1A.raw	0	0	251	262			PEAKS DB
382	15	Q96KM6	V.PVTKPVPVTKPITVTK.L	Y	29.01	1704.05	16	-0.8	569.025	3	36.94	1350000	1	36179	HFX4_FPEP23H001146-1A.raw	1	1	265	280			PEAKS DB
382	15	Q96KM6	K.THAENWFR.T	Y	28.85	1059.49	8	1.1	354.171	3	28.12	4970000	1	26670	HFX4_FPEP23H001146-1A.raw	1	1	806	813			PEAKS DB
382	15	Q96KM6	R.KKVPAAPITVSK.E	Y	27.89	1237.78	12	0	413.599	3	18.24	11900000	1	16052	HFX4_FPEP23H001146-1A.raw	1	1	471	482			PEAKS DB
382	15	Q96KM6	F.QLSADTSSGSLSPGSRPSGGMEALK.A	Y	26.99	2419.16	25	-0.5	807.395	3	40.5	6050000	1	39700	HFX4_FPEP23H001146-1A.raw	1	1	379	403			PEAKS DB
382	15	Q96KM6	F.SSLMGYQYHQR.R	Y	26.61	1368.62	11	1.2	685.32	2	27.26	1060000	1	25555	HFX4_FPEP23H001146-1A.raw	1	1	606	616			PEAKS DB
382	15	Q96KM6	F.HLQEIAEDELAR.D	Y	25.22	1422.71	12	3.5	712.365	2	37.36	10600000	1	36574	HFX4_FPEP23H001146-1A.raw	1	1	693	704			PEAKS DB
382	15	Q96KM6	R.MKDDLVPETAR.L	Y	24.79	1273.63	11	0.8	637.825	2	27.94	16100000	1	26519	HFX4_FPEP23H001146-1A.raw	1	1	711	721			PEAKS DB
382	15	Q96KM6	K.KFTGEQPSISGTF.G	Y	23.08	1397.68	13	1.6	699.85	2	49.08	14000000	1	49411	HFX4_FPEP23H001146-1A.raw	1	1	429	441			PEAKS DB
382	15	Q96KM6	K.KVPAAPITVSK.E	Y	20.76	1109.68	11	0.4	370.901	3	27.67	5750000	1	26203	HFX4_FPEP23H001146-1A.raw	1	1	472	482			PEAKS DB
382	15	Q96KM6	K.MGMPVVR.G	Y	20.42	788.404	7	0.2	395.209	2	35.98	5530000	1	34885	HFX4_FPEP23H001146-1A.raw	1	1	40	46			PEAKS DB
210	44	P23246	K.DKLESEMEDAYHEHQANLLR.Q	Y	45.98	2427.11	20	-0.3	1214.56	2	50.21	172000000	1	50532	HFX4_FPEP23H001146-1A.raw	4	4	517	536			PEAKS DB
210	44	P23246	R.MGGGGAMNMGDPYGSGGQK.F	Y	42.31	1770.71	19	0.6	886.364	2	35.1	51200000	1	33824	HFX4_FPEP23H001146-1A.raw	1	1	612	630			PEAKS DB
210	44	P23246	K.FPPLGGGGGIGYEANPGVPPATMSGSMMGSDMR.T	Y	40.75	3194.43	33	-0.2	1065.82	3	57.99	0	1	59607	HFX4_FPEP23H001146-1A.raw	0	0	631	663			PEAKS DB
210	44	P23246	R.FAQHGTFEYEYSQR.W	Y	37.91	1761.77	14	-0.7	881.894	2	33.31	5770000	1	31812	HFX4_FPEP23H001146-1A.raw	1	1	480	493			PEAKS DB
210	44	P23246	R.FGQGGAGPVGGQGPR.G	Y	36.4	1340.66	15	0.4	671.337	2	23.46	144000000	1	21444	HFX4_FPEP23H001146-1A.raw	1	1	667	681			PEAKS DB
210	44	P23246	R.LFVGNLPADITEDEFKR.L	Y	36.23	1963.01	17	1.4	655.343	3	57.49	5730000	1	58836	HFX4_FPEP23H001146-1A.raw	1	1	299	315			PEAKS DB
210	44	P23246	D.K(+114.04)LESEMEDAYHEHQANLLR.Q	Y	35.41	2426.13	19	-8.8	809.71	3	50.13	0	1	50457	HFX4_FPEP23H001146-1A.raw	0	0	518	536	Ubiquitin	K1:Ubiquitin:34.76	PEAKS DB
210	44	P23246	K.LESEMEDAYHEHQANLLR.Q	Y	35.26	2183.99	18	0.5	729.005	3	41.07	3270000	1	40362	HFX4_FPEP23H001146-1A.raw	1	1	519	536			PEAKS DB
210	44	P23246	R.PVIVEPLEQLDDEDGLPEK.L	Y	33.88	2134.07	19	-1.3	1068.04	2	57.91	18500000	1	59450	HFX4_FPEP23H001146-1A.raw	1	1	444	462			PEAKS DB
210	44	P23246	F.LLTTTPRPVIVEPLEQLDDEDGLPEK.L	Y	33.44	2916.53	26	-0.1	973.185	3	57.74	2900000	1	59255	HFX4_FPEP23H001146-1A.raw	1	1	437	462			PEAKS DB
210	44	P23246	R.MEELHNQEMQK.R	Y	33.2	1415.62	11	1.2	708.817	2	15	4060000	1	12237	HFX4_FPEP23H001146-1A.raw	1	1	549	559			PEAKS DB
210	44	P23246	R.RMEELHNQEMQK.R	Y	33.14	1571.72	12	1	524.914	3	12.04	23000000	1	8941	HFX4_FPEP23H001146-1A.raw	2	2	548	559			PEAKS DB
210	44	P23246	R.GMGPGTPAGYGR.G	Y	32.08	1119.51	12	-0.2	560.764	2	23.84	26500000	1	21908	HFX4_FPEP23H001146-1A.raw	1	1	682	693			PEAKS DB
210	44	P23246	K.YGEPGEVFINK.G	Y	30.78	1251.61	11	1.2	626.815	2	45.71	127000000	1	45399	HFX4_FPEP23H001146-1A.raw	1	1	320	330			PEAKS DB
210	44	P23246	R.QHHPPYHQQHHQGPPPGGPGGR.S	Y	30.06	2402.13	22	0.5	481.433	5	9.85	601000	1	6574	HFX4_FPEP23H001146-1A.raw	1	1	246	267			PEAKS DB
210	44	P23246	K.MPGGPKPGGGPGLSTPGGHPKPPHR.G	Y	27.74	2369.22	25	0.2	593.312	4	19.04	161000000	1	16979	HFX4_FPEP23H001146-1A.raw	2	2	212	236			PEAKS DB
210	44	P23246	G.PK(+114.04)PGGGPGLSTPGGHPKPPHR.G	Y	27.45	2141.12	21	0	429.232	5	13.91	17000000	1	11013	HFX4_FPEP23H001146-1A.raw	1	1	216	236	Ubiquitin	K2:Ubiquitin:42.57	PEAKS DB
210	44	P23246	P.GGPKPGGGPGLSTPGGHPKPPHR.G	Y	27.28	2141.12	23	0	429.232	5	13.91	17000000	1	10916	HFX4_FPEP23H001146-1A.raw	1	1	214	236			PEAKS DB
210	44	P23246	R.FGQGGAGPVGGQGPR(+14.02).G	Y	26.82	1354.67	15	-0.3	678.344	2	24.44	0	1	22780	HFX4_FPEP23H001146-1A.raw	0	0	667	681	Methylation(KR)	R15:Methylation(KR):1000.00	PEAKS DB
210	44	P23246	R.FATHAAALSVR.N	Y	26.73	1142.62	11	0.7	572.317	2	28.07	23300000	1	26638	HFX4_FPEP23H001146-1A.raw	1	1	366	376			PEAKS DB
210	44	P23246	K.PGGGPGLSTPGGHPKPPHR.G	Y	26.21	1801.93	19	-0.2	361.394	5	14.5	20500000	1	11814	HFX4_FPEP23H001146-1A.raw	3	3	218	236			PEAKS DB
210	44	P23246	R.R(+28.03)GGGGGR(+28.03)GGLHDFR.S	Y	25.08	1453.77	14	-1.2	364.448	4	11.52	2090000	1	8377	HFX4_FPEP23H001146-1A.raw	1	1	19	32	Dimethylation(KR)	R1:Dimethylation(KR):67.11;R7:Dimethylation(KR):79.54	PEAKS DB
210	44	P23246	T.PGGHPKPPHR.G	Y	24.51	1078.58	10	0.5	540.297	2	19.04	7950000	1	16962	HFX4_FPEP23H001146-1A.raw	2	2	227	236			PEAKS DB
210	44	P23246	R.SPPPGMGLNQNR.G	Y	24.17	1266.61	12	0.5	634.314	2	26.28	57900000	1	23903	HFX4_FPEP23H001146-1A.raw	1	1	33	44			PEAKS DB
210	44	P23246	R.RREEEMMIR.Q	Y	23.67	1248.61	9	-0.2	417.209	3	16	4590000	1	13405	HFX4_FPEP23H001146-1A.raw	1	1	573	581			PEAKS DB
210	44	P23246	F.ATHAAALSVR.N	Y	23.67	995.551	10	0.6	498.783	2	28.06	2440000	1	26553	HFX4_FPEP23H001146-1A.raw	1	1	367	376			PEAKS DB
210	44	P23246	R.MGYMDPR.E	Y	23.35	868.357	7	-1.1	435.185	2	25.6	13100000	1	23652	HFX4_FPEP23H001146-1A.raw	1	1	600	606			PEAKS DB
210	44	P23246	Q.EELR.R	N	20.98	545.281	4	1.4	546.289	1	55.22	4850000	1	56294	HFX4_FPEP23H001146-1A.raw	1	1	544	547			PEAKS DB
210	44	P23246	K.AELDDTPMR.G	Y	20.96	1046.47	9	1.3	524.243	2	27.37	69700000	1	25858	HFX4_FPEP23H001146-1A.raw	1	1	350	358			PEAKS DB
210	44	P23246	R.EEEMMIR.Q	Y	20.61	936.404	7	0.8	469.21	2	29.51	8700000	1	28424	HFX4_FPEP23H001146-1A.raw	1	1	575	581			PEAKS DB
210	44	P23246	K.ISDSEGFK.A	Y	20.3	881.413	8	-0.2	441.714	2	17.97	15200000	1	15824	HFX4_FPEP23H001146-1A.raw	1	1	272	279			PEAKS DB
210	44	P23246	R.AVVIVDDR.G	N	20.28	885.492	8	0.2	443.753	2	29.48	69000000	1	28337	HFX4_FPEP23H001146-1A.raw	1	1	400	407			PEAKS DB
272	49	Q9NYF8	K.YQGDGIVEDEEETMENNEEK.K	N	42.56	2356.95	20	-0.2	1179.48	2	46.92	19800000	1	47067	HFX4_FPEP23H001146-1A.raw	2	2	892	911			PEAKS DB
272	49	Q9NYF8	K.DTFEHDPSESIDEFNK.S	N	41.45	1908.8	16	0.4	955.408	2	45.39	16500000	1	45088	HFX4_FPEP23H001146-1A.raw	2	2	189	204			PEAKS DB
272	49	Q9NYF8	K.YFLHDDRDDGVDYWAK.R	Y	39.3	2013.89	16	2.5	1007.95	2	49.74	14700000	1	50035	HFX4_FPEP23H001146-1A.raw	2	2	846	861			PEAKS DB
272	49	Q9NYF8	K.WTHDKYQGDGIVEDEEETMENNEEK.K	N	38.79	3024.26	25	3.7	1009.1	3	41.66	16400000	1	41033	HFX4_FPEP23H001146-1A.raw	2	2	887	911			PEAKS DB
272	49	Q9NYF8	R.YS(+79.97)PSQNS(+79.97)PIHHIPSR.R	N	38.26	1878.78	15	0.7	627.268	3	31.18	2410000	1	29576	HFX4_FPEP23H001146-1A.raw	1	1	284	298	Phosphorylation (STY)	S2:Phosphorylation (STY):0.00;S7:Phosphorylation (STY):0.00	PEAKS DB
272	49	Q9NYF8	K.FNDSEGDDTEETEDYR.Q	N	37.67	1920.71	16	0.6	961.365	2	24.3	8060000	1	22493	HFX4_FPEP23H001146-1A.raw	1	1	394	409			PEAKS DB
272	49	Q9NYF8	K.STSESFIQHIVSLVHHVK.E	N	36.8	2047.09	18	1.1	683.37	3	57.75	17100000	1	59210	HFX4_FPEP23H001146-1A.raw	1	1	600	617			PEAKS DB
272	49	Q9NYF8	K.RPKEEEWDPEYTPK.S	Y	34.86	1802.85	14	0.6	601.957	3	27.28	34000000	1	25492	HFX4_FPEP23H001146-1A.raw	1	1	829	842			PEAKS DB
272	49	Q9NYF8	K.KAEGEPQEES(+79.97)PLK.S	N	34.81	1520.68	13	-0.1	761.345	2	16.65	14400000	1	14065	HFX4_FPEP23H001146-1A.raw	1	1	168	180	Phosphorylation (STY)	S10:Phosphorylation (STY):1000.00	PEAKS DB
272	49	Q9NYF8	K.GRAEGEWEDQEALDYFSDKESGK.Q	N	34.13	2645.15	23	3.2	662.297	4	52.31	1600000	1	52939	HFX4_FPEP23H001146-1A.raw	1	1	369	391			PEAKS DB
272	49	Q9NYF8	R.AR(+28.03)GVFAGTNTGPNNSNTTFQK.R	Y	33.62	2209.09	21	-5.4	737.366	3	31.51	883000	1	30009	HFX4_FPEP23H001146-1A.raw	1	1	808	828	Dimethylation(KR)	R2:Dimethylation(KR):162.42	PEAKS DB
272	49	Q9NYF8	R.SSFYPDGGDQETAK.T	N	33.33	1500.64	14	0.4	751.326	2	27.87	17800000	1	26234	HFX4_FPEP23H001146-1A.raw	1	1	319	332			PEAKS DB
272	49	Q9NYF8	K.ETGYVVERPSTTK.D	N	32.08	1465.74	13	0.3	733.878	2	19.17	9950000	1	17153	HFX4_FPEP23H001146-1A.raw	1	1	463	475			PEAKS DB
272	49	Q9NYF8	K.MAPVPLDDSNRPASLTK.D	N	31.81	1810.92	17	-0.1	906.47	2	42.36	95600000	1	42008	HFX4_FPEP23H001146-1A.raw	2	2	551	567			PEAKS DB
272	49	Q9NYF8	K.YQGDGIVEDEEETMENNEEKK.D	N	31.42	2485.04	21	1.8	829.357	3	41.93	15300000	1	41360	HFX4_FPEP23H001146-1A.raw	1	1	892	912			PEAKS DB
272	49	Q9NYF8	F.AGTNTGPNNSNTTFQK.R	Y	31.4	1650.76	16	1.5	826.388	2	15.53	5580000	1	12880	HFX4_FPEP23H001146-1A.raw	1	1	813	828			PEAKS DB
272	49	Q9NYF8	K.EEEWDPEYTPK.S	N	31.05	1421.6	11	1.3	711.808	2	41.62	46400000	1	40893	HFX4_FPEP23H001146-1A.raw	1	1	832	842			PEAKS DB
272	49	Q9NYF8	R.LLASTLVHSVK.K	N	30.93	1166.7	11	0.2	584.359	2	42.85	93000000	1	42488	HFX4_FPEP23H001146-1A.raw	2	2	570	580			PEAKS DB
272	49	Q9NYF8	K.MIASDSHRPEVK.L	N	30.19	1368.68	12	2.1	685.35	2	12.18	15500000	1	9146	HFX4_FPEP23H001146-1A.raw	2	2	537	548			PEAKS DB
272	49	Q9NYF8	K.KYFLHDDRDDGVDYWAK.R	Y	29.72	2141.98	17	0.2	536.503	4	42.32	22300000	1	41846	HFX4_FPEP23H001146-1A.raw	1	1	845	861			PEAKS DB
272	49	Q9NYF8	K.LKDLFDYS(+79.97)PPLHK.N	N	29.17	1651.8	13	2.5	551.609	3	56.68	4760000	1	57635	HFX4_FPEP23H001146-1A.raw	1	1	505	517	Phosphorylation (STY)	S8:Phosphorylation (STY):0.00	PEAKS DB
272	49	Q9NYF8	K.SQEEPKDTFEHDPSESIDEFNK.S	N	28.62	2607.12	22	1	652.789	4	41.32	27300000	1	40544	HFX4_FPEP23H001146-1A.raw	1	1	183	204			PEAKS DB
272	49	Q9NYF8	K.KAEGEPQEESPLK.S	N	28.37	1440.71	13	-0.1	481.244	3	17.15	4260000	1	14695	HFX4_FPEP23H001146-1A.raw	1	1	168	180			PEAKS DB
272	49	Q9NYF8	K.LKDLFDYSPPLHK.N	N	27.55	1571.83	13	-0.3	393.966	4	52.14	8100000	1	52710	HFX4_FPEP23H001146-1A.raw	1	1	505	517			PEAKS DB
272	49	Q9NYF8	K.SAAMTLNER.F	N	26.53	991.476	9	-1.6	496.744	2	19.99	5230000	1	18307	HFX4_FPEP23H001146-1A.raw	1	1	623	631			PEAKS DB
272	49	Q9NYF8	R.DDGVDYWAK.R	N	25.64	1067.46	9	-1.4	534.735	2	41.86	406000	1	41415	HFX4_FPEP23H001146-1A.raw	1	1	853	861			PEAKS DB
272	49	Q9NYF8	K.KAEGEPQEES(+79.97)PLKSK.S	N	21.37	1735.8	15	0.1	579.608	3	12.89	2270000	1	9861	HFX4_FPEP23H001146-1A.raw	1	1	168	182	Phosphorylation (STY)	S10:Phosphorylation (STY):15.39	PEAKS DB
272	49	Q9NYF8	L.ASTLVHSVK.K	N	20.73	940.534	9	-4.2	471.272	2	42.89	12900000	1	42582	HFX4_FPEP23H001146-1A.raw	1	1	572	580			PEAKS DB
272	49	Q9NYF8	Y.HR(+28.03)GGYRPVWNR.R	N	20.06	1424.75	11	-0.8	357.195	4	15.42	2410000	1	12742	HFX4_FPEP23H001146-1A.raw	1	1	89	99	Dimethylation(KR)	R2:Dimethylation(KR):12.42	PEAKS DB
339	21	Q14684	R.VMSNLVEHNGVLES(+79.97)EAGQPQALGSSGTCSSLKK.Q	Y	47.97	3436.6	33	0.1	1146.54	3	51.73	3750000	1	52220	HFX4_FPEP23H001146-1A.raw	1	1	601	633	Phosphorylation (STY)	S14:Phosphorylation (STY):53.62	PEAKS DB
339	21	Q14684	K.HHLQPENPGPGGAAPSLEQNR.G	Y	42.79	2205.07	21	1.8	1103.54	2	25.06	23600000	1	23390	HFX4_FPEP23H001146-1A.raw	3	3	407	427			PEAKS DB
339	21	Q14684	R.EMLESAVLPPEDMSQSGPSGSHPQGPR.G	Y	41.83	2819.29	27	0.4	940.769	3	52.6	72000000	1	52938	HFX4_FPEP23H001146-1A.raw	1	1	485	511			PEAKS DB
339	21	Q14684	R.VAEPGAEATSSTGEESGSEHPPAVPMHNK.R	Y	39.88	2902.3	29	1	968.443	3	27.54	26200000	1	25785	HFX4_FPEP23H001146-1A.raw	1	1	443	471			PEAKS DB
339	21	Q14684	K.KHHLQPENPGPGGAAPSLEQNR.G	Y	38.71	2333.16	22	0.2	778.728	3	19.39	10300000	1	17641	HFX4_FPEP23H001146-1A.raw	1	1	406	427			PEAKS DB
339	21	Q14684	S.FAEDISADEDDQILSQGK.H	Y	38.58	1979.9	18	3.3	990.958	2	52.31	5660000	1	52853	HFX4_FPEP23H001146-1A.raw	1	1	345	362			PEAKS DB
339	21	Q14684	K.SSTATHPPGPAVQLNK.T	Y	38.26	1603.83	16	0.4	802.923	2	25.58	101000000	1	23554	HFX4_FPEP23H001146-1A.raw	2	2	661	676			PEAKS DB
339	21	Q14684	L.GVVPVNGSGLST(+114.04)PAWPPLQQEGPPTGPAEGANSHTTLPQR.R	Y	38.12	4115.05	40	10	1029.78	4	57.7	0	1	59166	HFX4_FPEP23H001146-1A.raw	0	0	528	567	Ubiquitin	T12:Ubiquitin:0.00	PEAKS DB
339	21	Q14684	R.VAFDPEQKPLHGVLK.T	Y	36.2	1676.92	15	-0.4	420.238	4	42.55	165000000	1	42131	HFX4_FPEP23H001146-1A.raw	1	1	713	727			PEAKS DB
339	21	Q14684	R.VFCVEEEDSESSLQK.R	Y	35.25	1727.76	15	0.6	864.886	2	51.66	2550000	1	52095	HFX4_FPEP23H001146-1A.raw	1	1	384	398			PEAKS DB
339	21	Q14684	K.TPTSSPASSPLVAK.K	Y	31.84	1341.71	14	-0.4	671.864	2	29.25	146000000	1	27976	HFX4_FPEP23H001146-1A.raw	1	1	728	741			PEAKS DB
339	21	Q14684	F.AEDISADEDDQILSQGK.H	Y	31.79	1832.83	17	0.9	917.422	2	42.52	15500000	1	42091	HFX4_FPEP23H001146-1A.raw	1	1	346	362			PEAKS DB
339	21	Q14684	A.FDPEQKPLHGVLK.T	Y	29.43	1506.82	13	0.1	754.417	2	42.59	6420000	1	42289	HFX4_FPEP23H001146-1A.raw	2	2	715	727			PEAKS DB
339	21	Q14684	V.AFDPEQKPLHGVLK.T	Y	27.77	1577.86	14	-2.2	526.958	3	42.56	9060000	1	42137	HFX4_FPEP23H001146-1A.raw	1	1	714	727			PEAKS DB
339	21	Q14684	K.TPTSS(+79.97)PASSPLVAK.K	Y	25.46	1421.68	14	2.7	711.849	2	35.14	1140000	1	33941	HFX4_FPEP23H001146-1A.raw	1	1	728	741	Phosphorylation (STY)	S5:Phosphorylation (STY):0.00	PEAKS DB
339	21	Q14684	R.NMTAEFK.K	Y	25.03	839.385	7	-1.2	420.699	2	24.26	27100000	1	22538	HFX4_FPEP23H001146-1A.raw	2	2	691	697			PEAKS DB
339	21	Q14684	R.VFCVEEEDS(+79.97)ESSLQK.R	Y	24.69	1807.72	15	-3.7	904.865	2	51.66	5750000	1	52035	HFX4_FPEP23H001146-1A.raw	1	1	384	398	Phosphorylation (STY)	S9:Phosphorylation (STY):20.41	PEAKS DB
339	21	Q14684	K.SILVSPTGPSR.V	Y	24.36	1112.62	11	-2.5	557.315	2	38.52	74700000	1	37516	HFX4_FPEP23H001146-1A.raw	1	1	702	712			PEAKS DB
339	21	Q14684	K.KKHHLQPENPGPGGAAPSLEQNR.G	Y	24.25	2461.26	23	0.3	616.322	4	17.2	3370000	1	14851	HFX4_FPEP23H001146-1A.raw	1	1	405	427			PEAKS DB
339	21	Q14684	R.GSPTGGAQLLK.R	Y	23.44	1027.57	11	0.1	514.79	2	29.42	46300000	1	28181	HFX4_FPEP23H001146-1A.raw	1	1	512	522			PEAKS DB
339	21	Q14684	F.DPEQKPLHGVLK.T	Y	23.36	1359.75	12	-3	680.881	2	42.58	1310000	1	42291	HFX4_FPEP23H001146-1A.raw	1	1	716	727			PEAKS DB
339	21	Q14684	K.FDTPFLPK.P	Y	22.94	963.506	8	-1.5	482.76	2	57.36	3870000	1	58647	HFX4_FPEP23H001146-1A.raw	1	1	645	652			PEAKS DB
339	21	Q14684	E.ELLK.I	N	22.35	501.316	4	0.1	502.324	1	36.02	9720000	1	35103	HFX4_FPEP23H001146-1A.raw	1	1	50	53			PEAKS DB
339	21	Q14684	K.AGPGS(+79.97)LELCGLPSQK.T	Y	22	1535.71	15	1.1	768.861	2	57.27	2380000	1	58525	HFX4_FPEP23H001146-1A.raw	1	1	575	589	Phosphorylation (STY)	S5:Phosphorylation (STY):78.75	PEAKS DB
339	21	Q14684	K.VTFGLNR.N	Y	20.53	805.445	7	-1	403.729	2	36.84	33400000	1	35900	HFX4_FPEP23H001146-1A.raw	1	1	684	690			PEAKS DB
234	68	Q9Y2W1	K.ASESSKPWPDATYGTGSASR.A	Y	42.1	2053.93	20	-0.1	685.652	3	31.28	31500000	1	29551	HFX4_FPEP23H001146-1A.raw	1	1	216	235			PEAKS DB
234	68	Q9Y2W1	R.MDSFDEDLARPSGLLAQER.K	Y	39.92	2149.01	19	-2.6	1075.51	2	56.86	1100000	1	57914	HFX4_FPEP23H001146-1A.raw	1	1	573	591			PEAKS DB
234	68	Q9Y2W1	K.FSGEEGEIEDDESGTENR.E	Y	39.24	1998.79	18	1.1	1000.4	2	27.83	876000	1	26243	HFX4_FPEP23H001146-1A.raw	1	1	927	944			PEAKS DB
234	68	Q9Y2W1	K.FSGEEGEIEDDESGTENREEK.D	Y	38.67	2384.97	21	-0.6	795.998	3	23.38	4760000	1	21481	HFX4_FPEP23H001146-1A.raw	1	1	927	947			PEAKS DB
234	68	Q9Y2W1	R.SPSELFAQHIVTIVHHVK.E	Y	36.31	2041.11	18	2.9	681.38	3	56.37	27400000	1	57346	HFX4_FPEP23H001146-1A.raw	1	1	622	639			PEAKS DB
234	68	Q9Y2W1	R.SPSELFAQHIVTIVHHVKEHHFGSSGM.T	Y	36.14	3010.49	27	1.8	753.63	4	56.95	1400000	1	58072	HFX4_FPEP23H001146-1A.raw	1	1	622	648			PEAKS DB
234	68	Q9Y2W1	R.KTEELEEESFPER.S	Y	35.9	1621.75	13	-1.9	811.879	2	30.71	46500000	1	29175	HFX4_FPEP23H001146-1A.raw	2	2	486	498			PEAKS DB
234	68	Q9Y2W1	K.SGKWEGLVYAPPGK.E	Y	35.72	1487.78	14	2	744.897	2	46.58	21300000	1	46481	HFX4_FPEP23H001146-1A.raw	2	2	468	481			PEAKS DB
234	68	Q9Y2W1	K.AEEYTEETEEREESTTGFDK.S	Y	35.33	2378.99	20	1.1	794.004	3	29.45	4040000	1	28315	HFX4_FPEP23H001146-1A.raw	1	1	792	811			PEAKS DB
234	68	Q9Y2W1	K.EHHFGSSGMTLHER.F	Y	34.24	1623.72	14	0.5	542.248	3	15.85	58600000	1	13267	HFX4_FPEP23H001146-1A.raw	3	3	640	653			PEAKS DB
234	68	Q9Y2W1	M.ADFHKEEMDDQDKDK.A	Y	33.67	1849.78	15	-0.6	617.6	3	14.53	223000	1	11761	HFX4_FPEP23H001146-1A.raw	1	1	423	437			PEAKS DB
234	68	Q9Y2W1	K.WAHDKFS(+79.97)GEEGEIEDDESGTENR.E	Y	32.59	2716.06	23	0.1	906.359	3	36.02	1200000	1	35035	HFX4_FPEP23H001146-1A.raw	1	1	922	944	Phosphorylation (STY)	S7:Phosphorylation (STY):55.94	PEAKS DB
234	68	Q9Y2W1	R.EEEWDPEYTPK.S	N	31.05	1421.6	11	1.3	711.808	2	41.62	46400000	1	40893	HFX4_FPEP23H001146-1A.raw	1	1	866	876			PEAKS DB
234	68	Q9Y2W1	R.NREEEWDPEYTPK.S	Y	30.83	1691.74	13	1	564.922	3	32.92	0	1	31525	HFX4_FPEP23H001146-1A.raw	0	0	864	876			PEAKS DB
234	68	Q9Y2W1	K.GSFSDTGLGDGK.M	Y	30.69	1139.51	12	0.8	570.763	2	27.54	57700000	1	25755	HFX4_FPEP23H001146-1A.raw	1	1	376	387			PEAKS DB
234	68	Q9Y2W1	K.WEGLVYAPPGK.E	Y	30.33	1215.63	11	1.8	608.823	2	54.05	40300000	1	54838	HFX4_FPEP23H001146-1A.raw	1	1	471	481			PEAKS DB
234	68	Q9Y2W1	R.SIFQHIQSAQSQR.S	Y	30.16	1528.77	13	0.3	510.599	3	32.14	37200000	1	30703	HFX4_FPEP23H001146-1A.raw	1	1	609	621			PEAKS DB
234	68	Q9Y2W1	K.AEEYTEETEER.E	Y	27.84	1384.56	11	1.7	693.29	2	15.46	2870000	1	12773	HFX4_FPEP23H001146-1A.raw	1	1	792	802			PEAKS DB
234	68	Q9Y2W1	K.YYLHDDREGEGSDK.W	Y	27.34	1682.72	14	0.6	561.913	3	13.23	5090000	1	10258	HFX4_FPEP23H001146-1A.raw	1	1	880	893			PEAKS DB
234	68	Q9Y2W1	R.RIDIS(+79.97)PSTFR.K	Y	27.32	1270.61	10	-1.2	636.31	2	50.33	21100000	1	50517	HFX4_FPEP23H001146-1A.raw	1	1	678	687	Phosphorylation (STY)	S5:Phosphorylation (STY):11.10	PEAKS DB
234	68	Q9Y2W1	K.ASESSKPWPDATY.G	Y	27.01	1437.64	13	1.5	719.829	2	41.76	3030000	1	41168	HFX4_FPEP23H001146-1A.raw	1	1	216	228			PEAKS DB
234	68	Q9Y2W1	R.ASAVSELSPR.E	Y	26.78	1015.53	10	0.2	508.772	2	28.1	0	1	26625	HFX4_FPEP23H001146-1A.raw	0	0	236	245			PEAKS DB
234	68	Q9Y2W1	K.FSGEEGEIEDDESGTENREEKDNIQPTTE	Y	26.23	3283.38	29	4.1	1095.47	3	35.1	1770000	1	33864	HFX4_FPEP23H001146-1A.raw	1	1	927	955			PEAKS DB
234	68	Q9Y2W1	K.YKDDPVDLR.L	Y	25.42	1119.56	9	-0.5	560.785	2	25.16	22800000	1	23300	HFX4_FPEP23H001146-1A.raw	1	1	710	718			PEAKS DB
234	68	Q9Y2W1	K.ESEFDDEPK.F	Y	25.09	1094.44	9	0	548.227	2	19.01	38300000	1	16877	HFX4_FPEP23H001146-1A.raw	1	1	443	451			PEAKS DB
234	68	Q9Y2W1	R.RIDISPSTFR.K	Y	24.8	1190.64	10	0.5	596.328	2	42.03	9340000	1	41559	HFX4_FPEP23H001146-1A.raw	2	2	678	687			PEAKS DB
234	68	Q9Y2W1	R.EEKDNIQPTTE	Y	21.77	1302.59	11	0.7	652.305	2	15.93	1240000	1	13387	HFX4_FPEP23H001146-1A.raw	1	1	945	955			PEAKS DB
27	1115	Q6FI13	K.VTIAQGGVLPNIQAVLLPK(+114.04)KTESHHK.A	N	50.69	2891.63	26	1.3	964.887	3	56.89	2200000	1	57963	HFX4_FPEP23H001146-1A.raw	1	1	101	126	Ubiquitin	K19:Ubiquitin:17.01	PEAKS DB
27	1115	Q6FI13	K.VTIAQGGVLPNIQAVLLPK.K	N	39.55	1930.16	19	1.3	966.089	2	58.22	319000000	1	60593	HFX4_FPEP23H001146-1A.raw	2	2	101	119			PEAKS DB
27	1115	Q6FI13	K.VTIAQGGVLPNIQAVLLPK(+114.04)K.T	N	38.61	2172.3	20	-0.8	725.106	3	58.02	323000000	1	59577	HFX4_FPEP23H001146-1A.raw	1	1	101	120	Ubiquitin	K19:Ubiquitin:7.65	PEAKS DB
27	1115	Q6FI13	R.HLQLAIRNDEELNKLLGK.V	N	37.12	2103.18	18	0.9	526.803	4	55.11	41900000	1	56125	HFX4_FPEP23H001146-1A.raw	1	1	83	100			PEAKS DB
27	1115	Q6FI13	R.HLQLAIRNDEELNK.L	N	36.96	1691.9	14	1.5	846.956	2	35.81	111000000	1	34925	HFX4_FPEP23H001146-1A.raw	4	4	83	96			PEAKS DB
27	1115	Q6FI13	M.AAVLEYLTAEILELAGNAAR.D	N	35.9	2087.13	20	1.9	1044.57	2	58.19	243000000	1	59882	HFX4_FPEP23H001146-1A.raw	2	2	53	72			PEAKS DB
27	1115	Q6FI13	R.VGAGAPVYMAAVLEYLTAEILELAGNAAR.D	Y	35.78	2932.54	29	1.5	978.521	3	58.23	0	1	59939	HFX4_FPEP23H001146-1A.raw	0	0	44	72			PEAKS DB
27	1115	Q6FI13	K.VTIAQGGVLPNIQAVLLPKKTESHHK.A	N	35.13	2777.59	26	0.3	695.405	4	56.87	9680000	1	57920	HFX4_FPEP23H001146-1A.raw	1	1	101	126			PEAKS DB
27	1115	Q6FI13	R.NDEELNKLLGK.V	N	31.38	1271.67	11	-0.3	636.843	2	42.59	267000000	1	42150	HFX4_FPEP23H001146-1A.raw	3	3	90	100			PEAKS DB
27	1115	Q6FI13	K.VTIAQGGVLPNIQAVLLPKK.T	N	30.09	2058.26	20	0.8	687.093	3	58.11	7870000	1	59778	HFX4_FPEP23H001146-1A.raw	1	1	101	120			PEAKS DB
27	1115	Q6FI13	R.AGLQFPVGR.V	N	28.52	943.524	9	-0.8	472.769	2	49.35	143000000000	1	50401	HFX4_FPEP23H001146-1A.raw	3	3	22	30			PEAKS DB
27	1115	Q6FI13	Y.MAAVLEYLTAEILELAGNAAR.D	N	28.21	2218.17	21	-0.3	740.396	3	58.19	0	1	59903	HFX4_FPEP23H001146-1A.raw	0	0	52	72			PEAKS DB
27	1115	Q6FI13	Y.LTAEILELAGNAAR.D	N	27.48	1440.79	14	0	721.404	2	57.86	745000000	1	59365	HFX4_FPEP23H001146-1A.raw	1	1	59	72			PEAKS DB
27	1115	Q6FI13	L.TAEILELAGNAAR.D	N	27.42	1327.71	13	1.5	664.863	2	56.88	160000000	1	57875	HFX4_FPEP23H001146-1A.raw	2	2	60	72			PEAKS DB
27	1115	Q6FI13	L.PNIQAVLLPK.K	N	25.8	1091.67	10	3.7	546.844	2	56.19	1770000	1	57199	HFX4_FPEP23H001146-1A.raw	1	1	110	119			PEAKS DB
27	1115	Q6FI13	R.SSRAGLQFPVGR.V	N	25.66	1273.69	12	-2.2	637.85	2	38.85	0	1	37923	HFX4_FPEP23H001146-1A.raw	0	0	19	30			PEAKS DB
27	1115	Q6FI13	T.AEILELAGNAAR.D	N	25.19	1226.66	12	3.1	614.34	2	57.87	15700000	1	59422	HFX4_FPEP23H001146-1A.raw	1	1	61	72			PEAKS DB
27	1115	Q6FI13	R.VGAGAPVYM.A	Y	24.22	863.421	9	-0.4	864.428	1	49.47	1420000000	1	49789	HFX4_FPEP23H001146-1A.raw	1	1	44	52			PEAKS DB
27	1115	Q6FI13	V.LLPK.K	N	22.87	469.326	4	-1.4	470.333	1	48.47	31100000	1	49011	HFX4_FPEP23H001146-1A.raw	1	1	116	119			PEAKS DB
27	1115	Q6FI13	A.VLLPK.K	N	21.17	568.395	5	0.8	569.403	1	48.48	57600000	1	49006	HFX4_FPEP23H001146-1A.raw	1	1	115	119			PEAKS DB
27	1115	Q6FI13	R.KGNYAER.V	N	20.97	836.414	7	0	419.214	2	9.1	398000	1	5904	HFX4_FPEP23H001146-1A.raw	1	1	37	43			PEAKS DB
27	1115	Q6FI13	R.IIPR.H	N	20	497.333	4	0.6	498.34	1	13.76	26200000	1	10803	HFX4_FPEP23H001146-1A.raw	1	1	79	82			PEAKS DB
289	43	Q9BW71	R.FNSESESGSEASSPDYFGPPAK.N	Y	43.08	2288.97	22	1.2	1145.49	2	45	10100000	1	44809	HFX4_FPEP23H001146-1A.raw	1	1	96	117			PEAKS DB
289	43	Q9BW71	K.EQREEEVEEEEKEEDEEKGDWKPR.T	Y	42.04	3060.34	24	0.8	766.094	4	22.86	41500000	1	20899	HFX4_FPEP23H001146-1A.raw	2	2	237	260			PEAKS DB
289	43	Q9BW71	R.TLDSDEERPRPAPPDWSHMR.G	Y	40.76	2391.1	20	0.3	598.783	4	35.85	74100000	1	34738	HFX4_FPEP23H001146-1A.raw	2	2	527	546			PEAKS DB
289	43	Q9BW71	R.EEAAEVASLDVANIISGSGRPR.R	Y	40.57	2240.14	22	3.2	747.723	3	57.64	11200000	1	59067	HFX4_FPEP23H001146-1A.raw	1	1	485	506			PEAKS DB
289	43	Q9BW71	R.TAWNPLGEAAPPGELYR.R	Y	39.56	1840.91	17	2.8	921.465	2	57.67	14700000	1	59090	HFX4_FPEP23H001146-1A.raw	1	1	509	525			PEAKS DB
289	43	Q9BW71	K.SLKESEQES(+79.97)EEEILAQK.K	Y	39.51	2055.92	17	1.5	1028.97	2	35.88	3960000	1	34782	HFX4_FPEP23H001146-1A.raw	1	1	219	235	Phosphorylation (STY)	S9:Phosphorylation (STY):67.69	PEAKS DB
289	43	Q9BW71	K.EQREEEVEEEEKEEDEEK.G	Y	38.66	2320.97	18	0.6	774.663	3	13.98	23100000	1	11126	HFX4_FPEP23H001146-1A.raw	2	2	237	254			PEAKS DB
289	43	Q9BW71	R.EEEVEEEEKEEDEEKGDWKPR.T	Y	36.71	2647.14	21	-5.3	662.789	4	22.82	6890000	1	20911	HFX4_FPEP23H001146-1A.raw	1	1	240	260			PEAKS DB
289	43	Q9BW71	K.ESEQES(+79.97)EEEILAQK.K	Y	36.21	1727.71	14	-1.2	864.863	2	37.97	0	1	37125	HFX4_FPEP23H001146-1A.raw	0	0	222	235	Phosphorylation (STY)	S6:Phosphorylation (STY):35.13	PEAKS DB
289	43	Q9BW71	R.LSGSSEDEEDSGKGEPTAK.G	Y	35.8	1921.84	19	0.4	641.62	3	10.88	2090000	1	7680	HFX4_FPEP23H001146-1A.raw	1	1	329	347			PEAKS DB
289	43	Q9BW71	K.ESEQESEEEILAQK.K	Y	34.99	1647.75	14	0.6	824.881	2	35.78	25200000	1	34746	HFX4_FPEP23H001146-1A.raw	1	1	222	235			PEAKS DB
289	43	Q9BW71	R.EEEVEEEEKEEDEEK.G	Y	33.67	1907.76	15	0.6	636.929	3	13.34	3100000	1	10417	HFX4_FPEP23H001146-1A.raw	1	1	240	254			PEAKS DB
289	43	Q9BW71	R.EVS(+79.97)DSEAGGGPQGER.K	Y	33.46	1553.6	15	0.3	777.807	2	13.16	2520000	1	9907	HFX4_FPEP23H001146-1A.raw	1	1	368	382	Phosphorylation (STY)	S3:Phosphorylation (STY):26.31	PEAKS DB
289	43	Q9BW71	L.DSDEERPRPAPPDWSHMR.G	Y	33.42	2176.97	18	-1.8	545.249	4	35.84	0	1	34827	HFX4_FPEP23H001146-1A.raw	0	0	529	546			PEAKS DB
289	43	Q9BW71	R.EVSDSEAGGGPQGER.K	Y	32.57	1473.63	15	1.3	737.825	2	11.48	17300000	1	8297	HFX4_FPEP23H001146-1A.raw	2	2	368	382			PEAKS DB
289	43	Q9BW71	R.EESEESEAEPVQR.T	Y	32.44	1517.65	13	0.8	759.832	2	14.68	45000000	1	11857	HFX4_FPEP23H001146-1A.raw	2	2	194	206			PEAKS DB
289	43	Q9BW71	K.KEQREEEVEEEEKEEDEEK.G	Y	31.33	2449.06	19	0.9	613.273	4	11.36	2950000	1	8225	HFX4_FPEP23H001146-1A.raw	1	1	236	254			PEAKS DB
289	43	Q9BW71	K.ESEQESEEEILAQKK.E	Y	29.03	1775.84	15	0.3	592.955	3	27.3	750000	1	25730	HFX4_FPEP23H001146-1A.raw	1	1	222	236			PEAKS DB
289	43	Q9BW71	R.TLDS(+79.97)DEERPRPAPPDWSHMR.G	Y	28.68	2471.07	20	-0.7	824.696	3	40.27	13500000	1	39418	HFX4_FPEP23H001146-1A.raw	2	2	527	546	Phosphorylation (STY)	S4:Phosphorylation (STY):12.33	PEAKS DB
289	43	Q9BW71	R.LGSTS(+79.97)GEESDLER.E	Y	28.4	1458.59	13	0.7	730.302	2	28.35	4900000	1	26839	HFX4_FPEP23H001146-1A.raw	1	1	355	367	Phosphorylation (STY)	S5:Phosphorylation (STY):11.06	PEAKS DB
289	43	Q9BW71	K.RLS(+79.97)GSSEDEEDSGKGEPTAK.G	Y	27.6	2157.91	20	1	720.31	3	11.14	4570000	1	7910	HFX4_FPEP23H001146-1A.raw	1	1	328	347	Phosphorylation (STY)	S3:Phosphorylation (STY):0.00	PEAKS DB
289	43	Q9BW71	R.AELEALGMK.G	Y	27.42	960.495	9	-1.9	481.254	2	43.31	40800000	1	43049	HFX4_FPEP23H001146-1A.raw	1	1	461	469			PEAKS DB
289	43	Q9BW71	R.LVEEELLK.M	Y	26.64	971.554	8	-0.4	486.784	2	46.4	68000000	1	46478	HFX4_FPEP23H001146-1A.raw	1	1	53	60			PEAKS DB
289	43	Q9BW71	K.RPPTPCSDPER.K	Y	25.67	1253.58	11	0.1	627.798	2	15.22	1730000	1	12490	HFX4_FPEP23H001146-1A.raw	1	1	81	91			PEAKS DB
289	43	Q9BW71	R.LSGSSEDEEDS(+79.97)GKGEPTAK.G	Y	25.62	2001.81	19	-2.1	668.274	3	11.44	827000	1	8355	HFX4_FPEP23H001146-1A.raw	1	1	329	347	Phosphorylation (STY)	S11:Phosphorylation (STY):4.59	PEAKS DB
289	43	Q9BW71	K.NGVAAEVSPAK.E	Y	25	1041.55	11	-1.2	521.779	2	19.12	565000	1	17260	HFX4_FPEP23H001146-1A.raw	1	1	118	128			PEAKS DB
289	43	Q9BW71	K.MQVDEAASR.E	Y	24.54	1005.46	9	0.6	503.735	2	15.39	25300000	1	12653	HFX4_FPEP23H001146-1A.raw	1	1	61	69			PEAKS DB
289	43	Q9BW71	R.LGSTSGEESDLER.E	Y	24.39	1378.62	13	3.3	690.32	2	21.13	19200000	1	19141	HFX4_FPEP23H001146-1A.raw	1	1	355	367			PEAKS DB
289	43	Q9BW71	R.RGEDHPAVMR.L	Y	23.53	1166.56	10	-0.9	389.861	3	10.65	84300	1	7455	HFX4_FPEP23H001146-1A.raw	1	1	419	428			PEAKS DB
289	43	Q9BW71	K.NGVAAEVSPAKEENPR.R	Y	22.74	1666.83	16	0.4	556.617	3	19.07	402000	1	17161	HFX4_FPEP23H001146-1A.raw	1	1	118	133			PEAKS DB
289	43	Q9BW71	E.ELLK.M	N	22.35	501.316	4	0.1	502.324	1	36.02	9720000	1	35103	HFX4_FPEP23H001146-1A.raw	1	1	57	60			PEAKS DB
289	43	Q9BW71	T.KS(+203.08)LK(+86.00)ES(+79.97)EQESEEEILAQK.K	Y	20.19	2473.1	18	-3.7	825.371	3	35.77	0	1	34746	HFX4_FPEP23H001146-1A.raw	0	0	218	235	HexNAcylation (ST); MaloK; Phosphorylation (STY)	S2:HexNAcylation (ST):0.00;K4:MaloK:5.77;S6:Phosphorylation (STY):0.00	PEAKS DB
67	136	P27816	K.VGSLDNVGHLPAGGAVK.T	N	41.37	1589.85	17	0.1	795.934	2	41.35	198000000	1	40655	HFX4_FPEP23H001146-1A.raw	2	2	1071	1087			PEAKS DB
67	136	P27816	K.KPMSLASGLVPAAPPK.R	N	38.4	1562.89	16	-1.7	782.449	2	50.46	88700000	1	50582	HFX4_FPEP23H001146-1A.raw	2	2	739	754			PEAKS DB
67	136	P27816	K.KTTTLSGTAPAAGVVPSR.V	N	38.34	1712.94	18	0.7	857.479	2	32.08	19500000	1	30726	HFX4_FPEP23H001146-1A.raw	1	1	871	888			PEAKS DB
67	136	P27816	V.GSLDNVGHLPAGGAVK.T	N	36.76	1490.78	16	-0.4	746.399	2	41.35	4220000	1	40665	HFX4_FPEP23H001146-1A.raw	1	1	1072	1087			PEAKS DB
67	136	P27816	K.TTTLSGTAPAAGVVPSR.V	N	36.53	1584.85	17	1.3	793.432	2	41.49	375000000	1	41065	HFX4_FPEP23H001146-1A.raw	1	1	872	888			PEAKS DB
67	136	P27816	K.TTTAAAVASTGPSSR.S	N	34.13	1376.69	15	1	689.353	2	17.9	300000000	1	15541	HFX4_FPEP23H001146-1A.raw	3	3	810	824			PEAKS DB
67	136	P27816	R.PEEGRPVVSGTGNDITTPPNK.E	N	34.04	2164.08	21	-0.9	722.365	3	28.38	2950000	1	26962	HFX4_FPEP23H001146-1A.raw	1	1	671	691			PEAKS DB
67	136	P27816	K.KCS(+79.97)LPAEEDSVLEK.L	N	33.76	1626.72	14	-5	814.364	2	42.52	15200000	1	42076	HFX4_FPEP23H001146-1A.raw	1	1	634	647	Phosphorylation (STY)	S3:Phosphorylation (STY):29.58	PEAKS DB
67	136	P27816	K.DGVLTLANNVTPAK.D	N	33.23	1411.77	14	2	706.892	2	55.22	24800000	1	56329	HFX4_FPEP23H001146-1A.raw	1	1	561	574			PEAKS DB
67	136	P27816	K.ATPMPSRPSTTPFIDK.K	N	33.17	1744.88	16	0.1	873.448	2	42.3	451000000	1	41794	HFX4_FPEP23H001146-1A.raw	2	2	891	906			PEAKS DB
67	136	P27816	K.CS(+79.97)LPAEEDSVLEK.L	N	31.56	1498.63	13	-8.4	750.314	2	52.91	2190000	1	53552	HFX4_FPEP23H001146-1A.raw	1	1	635	647	Phosphorylation (STY)	S2:Phosphorylation (STY):104.80	PEAKS DB
67	136	P27816	K.DMAQLPETEIAPAK.D	N	31.4	1512.75	14	2.8	757.384	2	51.97	15900000	1	52406	HFX4_FPEP23H001146-1A.raw	1	1	477	490			PEAKS DB
67	136	P27816	R.KPCNSQPSELSSETSGIARPEEGRPVVS(+79.97)GTGNDITTPPNK.E	Y	30.87	4215.97	40	0.4	1055	4	45.19	46800000	1	44844	HFX4_FPEP23H001146-1A.raw	1	1	652	691	Phosphorylation (STY)	S28:Phosphorylation (STY):0.00	PEAKS DB
67	136	P27816	K.HVPGGGNVQIQNK.K	N	30.34	1346.71	13	0.6	674.36	2	15.39	75800000	1	12644	HFX4_FPEP23H001146-1A.raw	2	2	1016	1028			PEAKS DB
67	136	P27816	K.NVVLPTETEVAPAK.D	N	30.01	1466.8	14	1.5	734.407	2	48.41	1120000	1	48734	HFX4_FPEP23H001146-1A.raw	1	1	333	346			PEAKS DB
67	136	P27816	K.DVPPLSETEATPVPIKDMEIAQTQK.G	N	30	2736.39	25	0.1	913.137	3	57.27	6510000	1	58565	HFX4_FPEP23H001146-1A.raw	1	1	575	599			PEAKS DB
67	136	P27816	K.CSLPAEEDSVLEK.L	N	29.93	1418.66	13	-2.9	710.335	2	52.89	1210000	1	53589	HFX4_FPEP23H001146-1A.raw	1	1	635	647			PEAKS DB
67	136	P27816	K.ATPMPSRPSTTPFIDKKPTSAKPSSTTPR.L	N	29.38	3083.61	29	-1.8	771.908	4	28.97	5370000	1	27610	HFX4_FPEP23H001146-1A.raw	1	1	891	919			PEAKS DB
67	136	P27816	N.KKPMSLASGLVPAAPPK.R	N	28.51	1690.98	17	0.4	564.668	3	42.32	41900000	1	42329	HFX4_FPEP23H001146-1A.raw	3	3	738	754			PEAKS DB
67	136	P27816	K.ALPLEAEVAPVK.D	N	28.32	1235.71	12	-0.5	618.863	2	55.29	0	1	56415	HFX4_FPEP23H001146-1A.raw	0	0	465	476			PEAKS DB
67	136	P27816	K.QPAPTTIGGLNK.K	N	27.87	1195.66	12	-0.3	598.835	2	32.14	30700000	1	30732	HFX4_FPEP23H001146-1A.raw	1	1	727	738			PEAKS DB
67	136	P27816	K.KPTAIK(+42.01)TEGKPAEVK.K	N	27.68	1637.94	15	1	546.986	3	15.89	1460000	1	13283	HFX4_FPEP23H001146-1A.raw	1	1	833	847	Acetylation (K)	K6:Acetylation (K):35.82	PEAKS DB
67	136	P27816	S.LASGLVPAAPPK.R	N	26.28	1119.67	12	-1.5	560.839	2	43.29	8390000	1	43032	HFX4_FPEP23H001146-1A.raw	1	1	743	754			PEAKS DB
67	136	P27816	R.LATNTSAPDLK.N	N	23.92	1129.6	11	1.8	565.807	2	26.92	251000000	1	25202	HFX4_FPEP23H001146-1A.raw	1	1	923	933			PEAKS DB
67	136	P27816	K.SVPADLSRPK.S	N	23.83	1068.59	10	-0.6	535.303	2	18.51	178000000	1	16245	HFX4_FPEP23H001146-1A.raw	2	2	853	862			PEAKS DB
67	136	P27816	V.ILTK.D	N	23.74	473.321	4	-0.5	474.328	1	39.54	95300000	1	39094	HFX4_FPEP23H001146-1A.raw	2	2	459	462			PEAKS DB
67	136	P27816	M.PSRPSTTPFIDK.K	N	23.48	1344.7	12	0.6	673.36	2	42.29	7550000	1	41815	HFX4_FPEP23H001146-1A.raw	1	1	895	906			PEAKS DB
67	136	P27816	L.ASGLVPAAPPK.R	N	22.95	1006.58	11	-1.6	504.297	2	32.59	24500000	1	31120	HFX4_FPEP23H001146-1A.raw	1	1	744	754			PEAKS DB
67	136	P27816	T.LLPK.K	N	22.87	469.326	4	-1.4	470.333	1	48.47	31100000	1	49011	HFX4_FPEP23H001146-1A.raw	1	1	829	832			PEAKS DB
67	136	P27816	K.RPAVASARPSILPSK.D	N	21.8	1548.91	15	1.6	388.235	4	27.39	513000	1	25716	HFX4_FPEP23H001146-1A.raw	1	1	755	769			PEAKS DB
67	136	P27816	T.PMPSRPSTTPFIDK.K	N	21.3	1572.8	14	1.3	787.407	2	42.29	18300000	1	41804	HFX4_FPEP23H001146-1A.raw	1	1	893	906			PEAKS DB
67	136	P27816	R.PSTTPFIDK.K	N	21.03	1004.52	9	0.2	503.266	2	33.47	8320000	1	31937	HFX4_FPEP23H001146-1A.raw	1	1	898	906			PEAKS DB
67	136	P27816	C.SLPAEEDSVLEK.L	N	20.96	1315.65	12	0.9	658.833	2	40.48	521000	1	39710	HFX4_FPEP23H001146-1A.raw	1	1	636	647			PEAKS DB
67	136	P27816	I.LTK.D	N	20.62	360.237	3	1.7	361.245	1	37.36	1900000	1	36632	HFX4_FPEP23H001146-1A.raw	1	1	460	462			PEAKS DB
67	136	P27816	A.LAR.D	N	20.16	358.233	3	1	359.24	1	37.2	38500000	1	36403	HFX4_FPEP23H001146-1A.raw	2	2	446	448			PEAKS DB
1	774	Q71DI3	R.FQSSAVMALQEASEAYLVGLFEDTNLCAIHAK.R	Y	46.51	3455.67	32	1.4	1152.9	3	58.25	15700000	1	60269	HFX4_FPEP23H001146-1A.raw	2	2	85	116			PEAKS DB
1	774	Q71DI3	R.FQSSAVMALQEAS(+79.97)EAYLVGLFEDTNLCAIHAK.R	Y	42.31	3535.64	32	-2.2	1179.55	3	58.97	37000000	1	60685	HFX4_FPEP23H001146-1A.raw	1	1	85	116	Phosphorylation (STY)	S13:Phosphorylation (STY):9.42	PEAKS DB
1	774	Q71DI3	M.ALQEASEAYLVGLFEDTNLCAIHAK.R	N	37.78	2705.34	25	1.5	902.788	3	58.42	8210000	1	61143	HFX4_FPEP23H001146-1A.raw	1	1	92	116			PEAKS DB
1	774	Q71DI3	Y.LVGLFEDTNLCAIHAK.R	N	36.24	1742.9	16	1.9	872.46	2	57.61	96300000	1	59057	HFX4_FPEP23H001146-1A.raw	3	3	101	116			PEAKS DB
1	774	Q71DI3	R.K(+28.03)SAPATGGVKKPHRYRPGTVALR.E	N	33.63	2474.43	23	-0.8	413.413	6	11.67	4380000	1	8612	HFX4_FPEP23H001146-1A.raw	1	1	28	50	Dimethylation(KR)	K1:Dimethylation(KR):73.87	PEAKS DB
1	774	Q71DI3	R.FQSSAVM.A	N	33.32	768.348	7	0.7	769.355	1	36.22	6730000000	1	35686	HFX4_FPEP23H001146-1A.raw	1	1	85	91			PEAKS DB
1	774	Q71DI3	L.VGLFEDTNLCAIHAK.R	N	32.62	1629.82	15	3.5	544.282	3	57.12	2620000	1	58321	HFX4_FPEP23H001146-1A.raw	1	1	102	116			PEAKS DB
1	774	Q71DI3	M.ALQEASEAYLVGLFEDTNLCAIHAK(+100.01)RVT(+114.04)IMPK(+100.01).D	N	31.48	3844.89	32	-1.3	769.984	5	57.94	32500000	1	59491	HFX4_FPEP23H001146-1A.raw	1	1	92	123	succinylation; Ubiquitin	K25:succinylation:1000.00;T28:Ubiquitin:0.00;K32:succinylation:1000.00	PEAKS DB
1	774	Q71DI3	F.EDTNLCAIHAK.R	N	31.41	1213.58	11	-0.2	607.795	2	29.36	5130000	1	28142	HFX4_FPEP23H001146-1A.raw	1	1	106	116			PEAKS DB
1	774	Q71DI3	R.EIAQDFKTDLR.F	N	31.11	1334.68	11	-2.9	668.347	2	38.37	260000000	1	37388	HFX4_FPEP23H001146-1A.raw	2	2	74	84			PEAKS DB
1	774	Q71DI3	R.K(+42.01)SAPATGGVK(+28.03)KPHR.Y	N	30.73	1502.87	14	-2	376.724	4	10.34	0	1	7110	HFX4_FPEP23H001146-1A.raw	0	0	28	41	Acetylation (K); Dimethylation(KR)	K1:Acetylation (K):74.73;K10:Dimethylation(KR):11.06	PEAKS DB
1	774	Q71DI3	L.FEDTNLCAIHAK.R	N	30.17	1360.64	12	0.5	681.33	2	42.89	6500000	1	42583	HFX4_FPEP23H001146-1A.raw	1	1	105	116			PEAKS DB
1	774	Q71DI3	R.K(+56.03)SAPATGGVK(+14.02)KPHR.Y	N	30.08	1502.87	14	-2.1	376.724	4	10.63	2390000	1	7565	HFX4_FPEP23H001146-1A.raw	1	1	28	41	Kpr; Methylation(KR)	K1:Kpr:124.12;K10:Methylation(KR):17.01	PEAKS DB
1	774	Q71DI3	R.K(+42.01)SAPATGGVK(+42.01)KPHR.Y	N	29.99	1516.85	14	-1.7	380.219	4	12.82	5240000	1	9778	HFX4_FPEP23H001146-1A.raw	2	2	28	41	Acetylation (K)	K1:Acetylation (K):64.45;K10:Acetylation (K):10.11	PEAKS DB
1	774	Q71DI3	R.K(+42.01)SAPATGGVK(+14.02)KPHR.Y	N	29.83	1488.85	14	0.6	373.221	4	10.34	0	1	7109	HFX4_FPEP23H001146-1A.raw	0	0	28	41	Acetylation (K); Methylation(KR)	K1:Acetylation (K):90.01;K10:Methylation(KR):11.06	PEAKS DB
1	774	Q71DI3	R.K(+56.03)SAPATGGVK(+28.03)KPHR.Y	N	29.58	1516.89	14	-2.8	380.228	4	10.81	0	1	7637	HFX4_FPEP23H001146-1A.raw	0	0	28	41	Kpr; Dimethylation(KR)	K1:Kpr:103.09;K10:Dimethylation(KR):17.01	PEAKS DB
1	774	Q71DI3	R.EIAQDFK.T	N	29.48	849.423	7	0.7	850.431	1	22.4	89000000000	1	21488	HFX4_FPEP23H001146-1A.raw	5	5	74	80			PEAKS DB
1	774	Q71DI3	L.VGLFEDT(+79.97)NLCAIHAK.R	N	29.31	1709.78	15	-3.3	855.897	2	57.64	4780000	1	59058	HFX4_FPEP23H001146-1A.raw	1	1	102	116	Phosphorylation (STY)	T7:Phosphorylation (STY):1000.00	PEAKS DB
1	774	Q71DI3	R.VTIMPKDIQLAR.R	N	29.26	1383.79	12	4.2	692.906	2	50.66	14400000	1	50910	HFX4_FPEP23H001146-1A.raw	2	2	118	129			PEAKS DB
1	774	Q71DI3	F.EDT(+79.97)NLCAIHAK.R	N	28.77	1293.54	11	-6.2	647.774	2	29.36	41200000	1	28104	HFX4_FPEP23H001146-1A.raw	1	1	106	116	Phosphorylation (STY)	T3:Phosphorylation (STY):1000.00	PEAKS DB
1	774	Q71DI3	R.K(+56.03)SAPATGGVK(+42.05)KPHR.Y	N	28.55	1530.9	14	-2.2	383.732	4	10.64	0	1	7436	HFX4_FPEP23H001146-1A.raw	0	0	28	41	Kpr; Trimethylate	K1:Kpr:90.01;K10:Trimethylate:14.02	PEAKS DB
1	774	Q71DI3	R.K(+70.04)SAPATGGVK(+14.02)KPHR.Y	N	28.43	1516.88	14	0.2	380.228	4	11.44	2110000	1	8295	HFX4_FPEP23H001146-1A.raw	1	1	28	41	Butyryl; Methylation(KR)	K1:Butyryl:103.09;K10:Methylation(KR):14.02	PEAKS DB
1	774	Q71DI3	M.ALQEAS(+79.97)EAYLVGLFEDTNLCAIHAK.R	N	27.72	2785.3	25	-8.7	929.434	3	58.46	4200000	1	60213	HFX4_FPEP23H001146-1A.raw	1	1	92	116	Phosphorylation (STY)	S6:Phosphorylation (STY):0.00	PEAKS DB
1	774	Q71DI3	Y.LVGLFEDT(+79.97)NLCAIHAK.R	N	27.64	1822.87	16	-4.3	912.438	2	58.05	899000000	1	59669	HFX4_FPEP23H001146-1A.raw	2	2	101	116	Phosphorylation (STY)	T8:Phosphorylation (STY):1000.00	PEAKS DB
1	774	Q71DI3	R.K(+70.04)SAPATGGVK(+28.03)KPHR.Y	N	27.42	1530.9	14	-0.3	383.732	4	11.52	5350000	1	8363	HFX4_FPEP23H001146-1A.raw	1	1	28	41	Butyryl; Dimethylation(KR)	K1:Butyryl:85.33;K10:Dimethylation(KR):17.01	PEAKS DB
1	774	Q71DI3	R.EIAQDFK(+28.03)TDLR.F	N	27.33	1362.71	11	-1.1	682.364	2	39.01	13900000	1	38075	HFX4_FPEP23H001146-1A.raw	1	1	74	84	Dimethylation(KR)	K7:Dimethylation(KR):97.75	PEAKS DB
1	774	Q71DI3	R.EIAQDFK(+14.02)TDLR.F	N	26.48	1348.7	11	-0.1	675.356	2	40.67	22400000000	1	39940	HFX4_FPEP23H001146-1A.raw	7	7	74	84	Methylation(KR)	K7:Methylation(KR):68.53	PEAKS DB
1	774	Q71DI3	L.FEDT(+79.97)NLCAIHAK.R	N	26.42	1440.61	12	-5.9	721.308	2	42.92	56100000	1	42543	HFX4_FPEP23H001146-1A.raw	1	1	105	116	Phosphorylation (STY)	T4:Phosphorylation (STY):1000.00	PEAKS DB
1	774	Q71DI3	R.K(+42.01)SAPATGGVK.K	N	26.21	956.529	10	1.1	479.272	2	16.03	40000000	1	13456	HFX4_FPEP23H001146-1A.raw	2	2	28	37	Acetylation (K)	K1:Acetylation (K):138.31	PEAKS DB
1	774	Q71DI3	R.K(+42.05)SAPATGGVK.K	N	25.49	956.566	10	-0.3	479.29	2	9.72	226000	1	6491	HFX4_FPEP23H001146-1A.raw	1	1	28	37	Trimethylate	K1:Trimethylate:153.58	PEAKS DB
1	774	Q71DI3	R.RYQKSTELLIR.K	N	25.25	1405.8	11	0.9	469.609	3	22	43000000	1	20209	HFX4_FPEP23H001146-1A.raw	2	2	54	64			PEAKS DB
1	774	Q71DI3	R.K(+68.03)SAPATGGVK(+28.03)KPHR.Y	N	24.75	1528.88	14	0.3	510.635	3	10.77	697000	1	7607	HFX4_FPEP23H001146-1A.raw	1	1	28	41	Crotonylation; Dimethylation(KR)	K1:Crotonylation:103.09;K10:Dimethylation(KR):11.06	PEAKS DB
1	774	Q71DI3	R.YRPGTVALR.E	N	24.68	1031.59	9	0.9	516.802	2	25.35	69500000000	1	23599	HFX4_FPEP23H001146-1A.raw	4	4	42	50			PEAKS DB
1	774	Q71DI3	R.K(+28.03)SAPATGGVK.K	N	24.58	942.55	10	0.2	472.282	2	9.8	777000	1	6532	HFX4_FPEP23H001146-1A.raw	1	1	28	37	Dimethylation(KR)	K1:Dimethylation(KR):124.39	PEAKS DB
1	774	Q71DI3	R.K(+14.02)SAPATGGVK.K	N	23.83	928.534	10	-0.4	465.274	2	9.72	84000	1	6493	HFX4_FPEP23H001146-1A.raw	1	1	28	37	Methylation(KR)	K1:Methylation(KR):93.06	PEAKS DB
1	774	Q71DI3	I.AQDFKTDLR.F	N	23.77	1092.56	9	-0.8	547.285	2	38.38	8240000	1	37431	HFX4_FPEP23H001146-1A.raw	1	1	76	84			PEAKS DB
1	774	Q71DI3	R.K(+14.02)SAPATGGVKKPHRYRPGTVALR.E	N	23.47	2460.42	23	-1.5	411.077	6	11.6	264000	1	8491	HFX4_FPEP23H001146-1A.raw	1	1	28	50	Methylation(KR)	K1:Methylation(KR):53.33	PEAKS DB
1	774	Q71DI3	A.PATGGVKKPHRYRPGTVALR.E	N	23.1	2160.24	20	0.5	433.055	5	11.64	291000	1	8515	HFX4_FPEP23H001146-1A.raw	1	1	31	50			PEAKS DB
1	774	Q71DI3	M.ALQEASEAYLVGLFEDT(+203.08)NLC(+114.04)AIHAK(+28.03)R.V	N	23.01	3206.59	26	6.4	642.33	5	58.14	0	1	59829	HFX4_FPEP23H001146-1A.raw	0	0	92	117	HexNAcylation (ST); Ubiquitin; Dimethylation(KR)	T17:HexNAcylation (ST):44.44;C20:Ubiquitin:37.92;K25:Dimethylation(KR):8.14	PEAKS DB
1	774	Q71DI3	K.STELLIR.K	N	22.77	830.486	7	2.3	831.495	1	37.64	114000000000	1	36767	HFX4_FPEP23H001146-1A.raw	9	9	58	64			PEAKS DB
1	774	Q71DI3	E.IAQDFK(+14.02)TDLR.F	N	21.8	1219.66	10	-2.1	610.834	2	38.82	92000000	1	37734	HFX4_FPEP23H001146-1A.raw	1	1	75	84	Methylation(KR)	K6:Methylation(KR):76.73	PEAKS DB
1	774	Q71DI3	S.TELLIR.K	N	21.8	743.454	6	2	744.463	1	37.59	492000000	1	38511	HFX4_FPEP23H001146-1A.raw	1	1	59	64			PEAKS DB
1	774	Q71DI3	R.K(+28.03)SAPATGGVK(+68.03)K(+14.02)PHR.Y	N	21.7	1542.9	14	-0.3	386.732	4	11.16	0	1	8024	HFX4_FPEP23H001146-1A.raw	0	0	28	41	Dimethylation(KR); Crotonylation; Methylation(KR)	K1:Dimethylation(KR):76.18;K10:Crotonylation:0.00;K11:Methylation(KR):0.00	PEAKS DB
1	774	Q71DI3	R.EIAQDFK(+42.01)TDLR.F	N	21.31	1376.69	11	-2.2	689.352	2	53.75	3430000	1	54567	HFX4_FPEP23H001146-1A.raw	1	1	74	84	Acetylation (K)	K7:Acetylation (K):1000.00	PEAKS DB
1	774	Q71DI3	T.ELLIR.K	N	21.04	642.406	5	1.9	643.415	1	37.59	4490000000	1	37609	HFX4_FPEP23H001146-1A.raw	2	2	60	64			PEAKS DB
1	774	Q71DI3	R.K(+68.03)QLATK(+42.01)AAR.K	N	20.96	1095.64	9	0.2	548.827	2	31.08	7930000	1	29506	HFX4_FPEP23H001146-1A.raw	1	1	19	27	Crotonylation; Acetylation (K)	K1:Crotonylation:91.35;K6:Acetylation (K):91.35	PEAKS DB
1	774	Q71DI3	R.K(+28.03)SAPATGGVK(+28.03)KPHR.Y	N	20.96	1488.89	14	-0.3	497.303	3	9.32	463000	1	6097	HFX4_FPEP23H001146-1A.raw	1	1	28	41	Dimethylation(KR)	K1:Dimethylation(KR):74.64;K10:Dimethylation(KR):11.06	PEAKS DB
1	774	Q71DI3	R.LVREIAQDFK.T	N	20.8	1217.68	10	0.5	609.846	2	37.11	0	1	36352	HFX4_FPEP23H001146-1A.raw	0	0	71	80			PEAKS DB
1	774	Q71DI3	G.LFEDT(+79.97)NLCAIHAK.R	N	20.65	1553.69	13	-3.7	777.852	2	54.58	5730000	1	55442	HFX4_FPEP23H001146-1A.raw	1	1	104	116	Phosphorylation (STY)	T5:Phosphorylation (STY):1000.00	PEAKS DB
1	774	Q71DI3	R.VTIMPK.D	N	20.46	687.399	6	0.1	688.406	1	24.68	13100000000	1	23144	HFX4_FPEP23H001146-1A.raw	2	2	118	123			PEAKS DB
1	774	Q71DI3	R.K(+42.01)QLATK(+42.01)AAR.K	N	20.07	1069.62	9	1.1	535.82	2	20.92	3690000000	1	19326	HFX4_FPEP23H001146-1A.raw	1	1	19	27	Acetylation (K)	K1:Acetylation (K):1000.00;K6:Acetylation (K):1000.00	PEAKS DB
209	196	Q9Y520	R.SEAALDQEQITAAYSVEHNQLEAHPK.A	N	44.84	2878.37	26	-0.9	720.6	4	49.7	0	1	50004	HFX4_FPEP23H001146-1A.raw	0	0	834	859			PEAKS DB
209	196	Q9Y520	K.FPSTETATLAQKPSQDTEKPLEPVSTVQVEPAVK.T	N	44.41	3651.89	34	-0.5	913.979	4	53.27	28500000	1	53927	HFX4_FPEP23H001146-1A.raw	1	1	1087	1120			PEAKS DB
209	196	Q9Y520	R.DQMEGSPNSSESFEHIAR.S	N	35.7	2019.86	18	0.9	674.294	3	36.12	1780000	1	35234	HFX4_FPEP23H001146-1A.raw	1	1	774	791			PEAKS DB
209	196	Q9Y520	R.DDDKAKPGFLPK.G	N	35.52	1329.69	12	0.9	665.854	2	25.76	1150000	1	23879	HFX4_FPEP23H001146-1A.raw	1	1	1325	1336			PEAKS DB
209	196	Q9Y520	R.GSETDTDSEIHESASDKDSLSK.G	N	35.46	2337.01	22	0.6	585.26	4	17.59	24200000	1	15258	HFX4_FPEP23H001146-1A.raw	1	1	1262	1283			PEAKS DB
209	196	Q9Y520	R.GSETDTDSEIHESASDK.D	N	33.05	1806.74	17	-0.1	603.254	3	12.72	1020000	1	9723	HFX4_FPEP23H001146-1A.raw	1	1	1262	1278			PEAKS DB
209	196	Q9Y520	K.KNADLNAQTVVK.V	Y	32.71	1299.71	12	1.6	650.866	2	19.59	4970000	1	17772	HFX4_FPEP23H001146-1A.raw	2	2	1515	1526			PEAKS DB
209	196	Q9Y520	R.HEQFIPIAADK.R	N	32.51	1267.66	11	0.1	634.835	2	41.8	13700000	1	41152	HFX4_FPEP23H001146-1A.raw	2	2	1394	1404			PEAKS DB
209	196	Q9Y520	K.KPVKPHSSFKPDNHVR.I	N	31.01	1872.01	16	-2.7	469.009	4	10.2	66300	1	6962	HFX4_FPEP23H001146-1A.raw	1	1	1297	1312			PEAKS DB
209	196	Q9Y520	K.DAQQVEPEGQEKPSPATVR.S	Y	30.77	2065.01	19	-2.5	689.341	3	21.83	806000	1	19984	HFX4_FPEP23H001146-1A.raw	1	1	2130	2148			PEAKS DB
209	196	Q9Y520	R.QSEVPKPEDGEPPR.R	N	30.08	1563.75	14	0.1	522.258	3	18.3	47500000	1	16386	HFX4_FPEP23H001146-1A.raw	2	2	1379	1392			PEAKS DB
209	196	Q9Y520	R.SESSDFEVVPK.R	N	29.55	1222.57	11	-1	612.293	2	40.07	61600000	1	39440	HFX4_FPEP23H001146-1A.raw	1	1	1246	1256			PEAKS DB
209	196	Q9Y520	R.GSETDTDSEIHESAS(+79.97)DKDSLSK.G	N	29.48	2416.98	22	0.7	806.666	3	19.3	6480000	1	17347	HFX4_FPEP23H001146-1A.raw	1	1	1262	1283	Phosphorylation (STY)	S15:Phosphorylation (STY):0.00	PEAKS DB
209	196	Q9Y520	K.TVNQQTMAAPVVK.E	N	29.01	1385.73	13	-1.9	693.873	2	32.17	3090000	1	30788	HFX4_FPEP23H001146-1A.raw	1	1	1121	1133			PEAKS DB
209	196	Q9Y520	R.RHEQFIPIAADK.R	N	27.98	1423.76	12	0.6	712.886	2	32.14	27700000	1	30770	HFX4_FPEP23H001146-1A.raw	2	2	1393	1404			PEAKS DB
209	196	Q9Y520	R.PAVLSGYFK.Q	N	27.94	980.533	9	0	491.274	2	52.42	3340000	1	53025	HFX4_FPEP23H001146-1A.raw	1	1	657	665			PEAKS DB
209	196	Q9Y520	R.DNQWNPR.Q	N	25.57	928.415	7	-6.7	465.212	2	18.79	24700000	1	16781	HFX4_FPEP23H001146-1A.raw	1	1	1372	1378			PEAKS DB
209	196	Q9Y520	R.DYPQYR.D	N	25.34	840.377	6	0.6	421.196	2	18.44	16900000	1	16277	HFX4_FPEP23H001146-1A.raw	1	1	1217	1222			PEAKS DB
209	196	Q9Y520	K.ATEEPEDVR.S	N	24.4	1044.47	9	-0.7	523.243	2	13.69	1240000	1	10805	HFX4_FPEP23H001146-1A.raw	1	1	825	833			PEAKS DB
209	196	Q9Y520	Q.AALK.A	N	23.76	401.264	4	-0.7	402.271	1	43.23	135000000	1	43300	HFX4_FPEP23H001146-1A.raw	1	1	2801	2804			PEAKS DB
209	196	Q9Y520	K.QQVADEDEIWK.Q	N	23	1359.63	11	-0.4	680.822	2	42.5	0	1	42143	HFX4_FPEP23H001146-1A.raw	0	0	436	446			PEAKS DB
209	196	Q9Y520	R.ISAVESQPSR.K	N	22.16	1072.55	10	-0.4	537.283	2	15.15	6550000	1	12398	HFX4_FPEP23H001146-1A.raw	1	1	912	921			PEAKS DB
209	196	Q9Y520	K.NADLNAQTVVK.V	Y	22.03	1171.62	11	-1.9	586.816	2	29.01	0	1	27738	HFX4_FPEP23H001146-1A.raw	0	0	1516	1526			PEAKS DB
209	196	Q9Y520	K.QPSPEEIR.E	N	21.6	954.477	8	-3.2	478.244	2	18.16	0	1	16017	HFX4_FPEP23H001146-1A.raw	0	0	498	505			PEAKS DB
209	196	Q9Y520	R.AEHIPSGPLR.Q	N	21.12	1075.58	10	0.1	538.796	2	25.87	15000000	1	23901	HFX4_FPEP23H001146-1A.raw	1	1	1228	1237			PEAKS DB
209	196	Q9Y520	P.EEIR.E	N	20.98	545.281	4	1.4	546.289	1	55.22	4850000	1	56294	HFX4_FPEP23H001146-1A.raw	1	1	502	505			PEAKS DB
209	196	Q9Y520	R.DHAISLSEPR.M	N	20.42	1123.56	10	0.7	562.789	2	26.46	3530000	1	24599	HFX4_FPEP23H001146-1A.raw	1	1	795	804			PEAKS DB
65	115	A0A0S2Z4Z6	K.KETESEAEDNLDDLEK.H	N	43.24	1863.82	16	1.4	932.92	2	31.58	376000000	1	29960	HFX4_FPEP23H001146-1A.raw	2	2	884	899			PEAKS DB
65	115	A0A0S2Z4Z6	K.KPPAPPSPVQSQS(+79.97)PSTNWSPAVPVKK.A	N	41.25	2790.41	26	1.5	931.145	3	47.3	19300000	1	47372	HFX4_FPEP23H001146-1A.raw	2	2	777	802	Phosphorylation (STY)	S13:Phosphorylation (STY):0.00	PEAKS DB
65	115	A0A0S2Z4Z6	K.KPPAPPS(+79.97)PVQSQS(+79.97)PSTNWSPAVPVK.K	N	40.69	2742.28	25	2.4	915.104	3	55.53	31400000	1	56690	HFX4_FPEP23H001146-1A.raw	1	1	777	801	Phosphorylation (STY)	S7:Phosphorylation (STY):28.70;S13:Phosphorylation (STY):39.76	PEAKS DB
65	115	A0A0S2Z4Z6	K.KPPAPPSPVQSQS(+79.97)PSTNWSPAVPVK.K	N	40.09	2662.32	25	-1.9	888.444	3	54.02	1810000	1	54872	HFX4_FPEP23H001146-1A.raw	1	1	777	801	Phosphorylation (STY)	S13:Phosphorylation (STY):15.73	PEAKS DB
65	115	A0A0S2Z4Z6	K.KETES(+79.97)EAEDNLDDLEK.H	N	39.9	1943.79	16	1.5	972.903	2	40.14	3750000	1	39217	HFX4_FPEP23H001146-1A.raw	1	1	884	899	Phosphorylation (STY)	S5:Phosphorylation (STY):30.83	PEAKS DB
65	115	A0A0S2Z4Z6	K.VKEPSVQEATSTSDILK.V	N	39.85	1830.96	17	-0.3	916.486	2	42.39	539000000	1	41920	HFX4_FPEP23H001146-1A.raw	2	2	230	246			PEAKS DB
65	115	A0A0S2Z4Z6	K.KPPAPPS(+79.97)PVQSQSPSTNWSPAVPVKK.A	N	39.55	2790.41	26	1.1	931.145	3	46.49	39300000	1	46344	HFX4_FPEP23H001146-1A.raw	2	2	777	802	Phosphorylation (STY)	S7:Phosphorylation (STY):22.37	PEAKS DB
65	115	A0A0S2Z4Z6	K.KPPAPPS(+79.97)PVQSQS(+79.97)PSTNWSPAVPVKK.A	N	38.03	2870.38	26	2.2	957.802	3	49.01	31000000	1	49107	HFX4_FPEP23H001146-1A.raw	2	2	777	802	Phosphorylation (STY)	S7:Phosphorylation (STY):25.70;S13:Phosphorylation (STY):0.00	PEAKS DB
65	115	A0A0S2Z4Z6	R.KVELS(+79.97)ESEEDKGGK.M	N	36.22	1613.72	14	0.2	807.867	2	12.69	37500000	1	9714	HFX4_FPEP23H001146-1A.raw	2	2	459	472	Phosphorylation (STY)	S5:Phosphorylation (STY):18.53	PEAKS DB
65	115	A0A0S2Z4Z6	K.KPPAPPSPVQSQSPSTNWSPAVPVK.K	N	34.72	2582.35	25	1.1	861.791	3	50.6	9890000	1	50918	HFX4_FPEP23H001146-1A.raw	1	1	777	801			PEAKS DB
65	115	A0A0S2Z4Z6	K.EPSVQEATSTSDILK.V	N	34.3	1603.79	15	1	802.905	2	46.92	21300000	1	46826	HFX4_FPEP23H001146-1A.raw	1	1	232	246			PEAKS DB
65	115	A0A0S2Z4Z6	K.VKEPS(+79.97)VQEATSTSDILK.V	N	34.3	1910.92	17	2.7	956.472	2	46.52	0	1	46502	HFX4_FPEP23H001146-1A.raw	0	0	230	246	Phosphorylation (STY)	S5:Phosphorylation (STY):61.30	PEAKS DB
65	115	A0A0S2Z4Z6	K.KPPAPPS(+79.97)PVQSQSPSTNWSPAVPVK.K	N	33.97	2662.32	25	2.7	1332.17	2	53.2	741000	1	53956	HFX4_FPEP23H001146-1A.raw	1	1	777	801	Phosphorylation (STY)	S7:Phosphorylation (STY):38.03	PEAKS DB
65	115	A0A0S2Z4Z6	R.TAS(+79.97)PPPPPKR.R	N	33.32	1126.55	10	1	376.526	3	12.04	39600000	1	9067	HFX4_FPEP23H001146-1A.raw	2	2	628	637	Phosphorylation (STY)	S3:Phosphorylation (STY):8.22	PEAKS DB
65	115	A0A0S2Z4Z6	K.ETESEAEDNLDDLEK.H	N	32.42	1735.73	15	-0.9	868.87	2	40.06	0	1	39223	HFX4_FPEP23H001146-1A.raw	0	0	885	899			PEAKS DB
65	115	A0A0S2Z4Z6	K.KEKT(+79.97)PELPEPSVK.V	N	32.41	1560.78	13	1.7	521.268	3	29.2	41400000	1	28053	HFX4_FPEP23H001146-1A.raw	1	1	217	229	Phosphorylation (STY)	T4:Phosphorylation (STY):50.34	PEAKS DB
65	115	A0A0S2Z4Z6	R.APQTSSSPPPVR.R	N	31.32	1222.63	12	-0.5	612.322	2	15.78	57600000	1	13297	HFX4_FPEP23H001146-1A.raw	1	1	704	715			PEAKS DB
65	115	A0A0S2Z4Z6	R.HRPS(+79.97)PPATPPPK.T	N	30.14	1360.67	12	0.6	681.34	2	12.9	142000000	1	10042	HFX4_FPEP23H001146-1A.raw	2	2	399	410	Phosphorylation (STY)	S4:Phosphorylation (STY):20.17	PEAKS DB
65	115	A0A0S2Z4Z6	K.EKT(+79.97)PELPEPSVK.V	N	30.02	1432.69	12	-2	717.348	2	37.95	96000000	1	37185	HFX4_FPEP23H001146-1A.raw	2	2	218	229	Phosphorylation (STY)	T3:Phosphorylation (STY):51.59	PEAKS DB
65	115	A0A0S2Z4Z6	K.MAAADSVQQR.R	N	29.42	1075.51	10	0	538.761	2	13.41	41400000	1	10431	HFX4_FPEP23H001146-1A.raw	1	1	473	482			PEAKS DB
65	115	A0A0S2Z4Z6	K.VNLEVIKPWITK.R	N	29.29	1438.85	12	0.4	480.626	3	57.33	49700000	1	58588	HFX4_FPEP23H001146-1A.raw	1	1	43	54			PEAKS DB
65	115	A0A0S2Z4Z6	R.TAS(+79.97)PPPPPK.R	N	29.19	970.452	9	0.2	486.234	2	16.17	45100000	1	13584	HFX4_FPEP23H001146-1A.raw	1	1	628	636	Phosphorylation (STY)	S3:Phosphorylation (STY):17.01	PEAKS DB
65	115	A0A0S2Z4Z6	R.APQTSS(+79.97)SPPPVR.R	N	28.87	1302.6	12	0.4	652.306	2	18.37	168000000	1	16603	HFX4_FPEP23H001146-1A.raw	1	1	704	715	Phosphorylation (STY)	S6:Phosphorylation (STY):0.00	PEAKS DB
65	115	A0A0S2Z4Z6	R.S(+79.97)PSPAPPPR.R	N	28.4	984.443	9	1.2	493.229	2	15.36	13500000	1	12887	HFX4_FPEP23H001146-1A.raw	1	1	574	582	Phosphorylation (STY)	S1:Phosphorylation (STY):9.74	PEAKS DB
65	115	A0A0S2Z4Z6	R.HRPS(+79.97)PPAT(+79.97)PPPK.T	N	26.88	1440.63	12	1.1	481.218	3	13.27	124000000	1	10304	HFX4_FPEP23H001146-1A.raw	2	2	399	410	Phosphorylation (STY)	S4:Phosphorylation (STY):1000.00;T8:Phosphorylation (STY):1000.00	PEAKS DB
65	115	A0A0S2Z4Z6	K.VPKPEPIPEPK.E	N	26.62	1229.7	11	1.3	615.859	2	27.8	536000000	1	26080	HFX4_FPEP23H001146-1A.raw	2	2	247	257			PEAKS DB
65	115	A0A0S2Z4Z6	K.TPELPEPSVK.V	N	26.58	1095.58	10	0.2	548.798	2	40.43	39300000	1	39421	HFX4_FPEP23H001146-1A.raw	1	1	220	229			PEAKS DB
65	115	A0A0S2Z4Z6	R.KVELS(+79.97)ESEEDK.G	N	26.52	1371.58	11	-3.3	686.795	2	16.65	1050000	1	14217	HFX4_FPEP23H001146-1A.raw	1	1	459	469	Phosphorylation (STY)	S5:Phosphorylation (STY):13.67	PEAKS DB
65	115	A0A0S2Z4Z6	R.RT(+79.97)ASPPPPPK.R	N	24.87	1126.55	10	-0.5	564.284	2	12.82	1960000	1	10023	HFX4_FPEP23H001146-1A.raw	1	1	627	636	Phosphorylation (STY)	T2:Phosphorylation (STY):0.00	PEAKS DB
65	115	A0A0S2Z4Z6	K.AASPS(+79.97)PQSVR.R	N	24.68	1078.48	10	0.2	540.248	2	15.5	4900000	1	12770	HFX4_FPEP23H001146-1A.raw	1	1	750	759	Phosphorylation (STY)	S5:Phosphorylation (STY):14.04	PEAKS DB
65	115	A0A0S2Z4Z6	K.AAS(+79.97)PSPQSVR.R	N	24.49	1078.48	10	-1.4	540.247	2	15.04	11100000	1	12330	HFX4_FPEP23H001146-1A.raw	1	1	750	759	Phosphorylation (STY)	S3:Phosphorylation (STY):39.76	PEAKS DB
65	115	A0A0S2Z4Z6	R.RYS(+79.97)PSPPPK.R	N	24.24	1107.51	9	1.3	370.178	3	13.84	1070000	1	10898	HFX4_FPEP23H001146-1A.raw	1	1	617	625	Phosphorylation (STY)	S3:Phosphorylation (STY):0.00	PEAKS DB
65	115	A0A0S2Z4Z6	K.EKTPELPEPSVK.V	N	23.55	1352.72	12	2.2	451.914	3	32.16	0	1	30806	HFX4_FPEP23H001146-1A.raw	0	0	218	229			PEAKS DB
65	115	A0A0S2Z4Z6	R.RYS(+79.97)PPIQR.R	N	23.36	1095.52	8	0.9	548.769	2	21.74	268000000	1	19730	HFX4_FPEP23H001146-1A.raw	1	1	609	616	Phosphorylation (STY)	S3:Phosphorylation (STY):14.02	PEAKS DB
65	115	A0A0S2Z4Z6	K.FAECLEK.K	N	22.72	838.389	7	-2.7	420.201	2	40.07	3290000	1	39195	HFX4_FPEP23H001146-1A.raw	1	1	30	36			PEAKS DB
65	115	A0A0S2Z4Z6	R.RYS(+79.97)PS(+79.97)PPPK.R	N	22.65	1187.48	9	2.5	594.748	2	14.4	14600000	1	11824	HFX4_FPEP23H001146-1A.raw	1	1	617	625	Phosphorylation (STY)	S3:Phosphorylation (STY):12.28;S5:Phosphorylation (STY):19.05	PEAKS DB
65	115	A0A0S2Z4Z6	R.SPSPAPPPR.R	N	22.56	904.477	9	-0.1	453.245	2	13.2	213000	1	10245	HFX4_FPEP23H001146-1A.raw	1	1	574	582			PEAKS DB
65	115	A0A0S2Z4Z6	R.APQTSSS(+79.97)PPPVR.R	N	22.21	1302.6	12	0.4	652.306	2	18.37	168000000	1	15766	HFX4_FPEP23H001146-1A.raw	1	1	704	715	Phosphorylation (STY)	S7:Phosphorylation (STY):8.14	PEAKS DB
65	115	A0A0S2Z4Z6	K.KPPAPPSPVQS(+79.97)QSPSTNWSPAVPVK.K	N	21.59	2662.32	25	-5.2	888.441	3	53.13	56000000	1	54203	HFX4_FPEP23H001146-1A.raw	1	1	777	801	Phosphorylation (STY)	S11:Phosphorylation (STY):0.00	PEAKS DB
65	115	A0A0S2Z4Z6	R.WQSPVTK.S	Y	21.45	844.444	7	-1.5	423.229	2	25.36	15900000	1	23761	HFX4_FPEP23H001146-1A.raw	1	1	550	556			PEAKS DB
65	115	A0A0S2Z4Z6	R.RYS(+79.97)PS(+79.97)PPPKR.R	N	21.25	1343.58	10	1.2	448.867	3	11.5	546000	1	8435	HFX4_FPEP23H001146-1A.raw	1	1	617	626	Phosphorylation (STY)	S3:Phosphorylation (STY):9.34;S5:Phosphorylation (STY):5.08	PEAKS DB
65	115	A0A0S2Z4Z6	V.PKPEPIPEPK.E	N	21.12	1130.63	10	1.2	566.325	2	27.8	25000000	1	26127	HFX4_FPEP23H001146-1A.raw	1	1	248	257			PEAKS DB
65	115	A0A0S2Z4Z6	R.RLS(+79.97)PSAS(+79.97)PPR.R	N	20.74	1226.52	10	0.7	614.268	2	22.13	68000000	1	20470	HFX4_FPEP23H001146-1A.raw	1	1	387	396	Phosphorylation (STY)	S3:Phosphorylation (STY):11.10;S7:Phosphorylation (STY):0.00	PEAKS DB
65	115	A0A0S2Z4Z6	R.RTAS(+79.97)PPPPPK.R	N	20.34	1126.55	10	-2.6	564.283	2	12.59	0	1	9596	HFX4_FPEP23H001146-1A.raw	0	0	627	636	Phosphorylation (STY)	S4:Phosphorylation (STY):0.00	PEAKS DB
171	100	Q643R0	K.KPPVKPPTEPIGFDLEIEK.R	Y	39.72	2133.17	19	1.3	712.066	3	55.22	97300000	1	56244	HFX4_FPEP23H001146-1A.raw	2	2	421	439			PEAKS DB
171	100	Q643R0	K.KPPVKPPTEPIGFDLEIEKR.I	Y	39.11	2289.27	20	3.3	573.327	4	51	21200000	1	51273	HFX4_FPEP23H001146-1A.raw	2	2	421	440			PEAKS DB
171	100	Q643R0	R.MPTKEDEEEDEPVVIK.A	Y	38.76	1886.88	16	-2.1	944.446	2	34.28	21100000	1	32898	HFX4_FPEP23H001146-1A.raw	2	2	497	512			PEAKS DB
171	100	Q643R0	K.NQEEYKEVNFTSELR.K	Y	37.4	1884.89	15	-0.4	943.45	2	46.23	11800000	1	46094	HFX4_FPEP23H001146-1A.raw	2	2	274	288			PEAKS DB
171	100	Q643R0	K.ALPLPHFDTINLPEKK.V	Y	35.96	1832.02	16	3.6	459.014	4	57.01	3160000	1	58141	HFX4_FPEP23H001146-1A.raw	1	1	568	583			PEAKS DB
171	100	Q643R0	K.RTFDETVSTYVPLAQQVEDFHK.R	Y	35.08	2609.28	22	3.1	870.769	3	57.21	996000	1	58482	HFX4_FPEP23H001146-1A.raw	1	1	315	336			PEAKS DB
171	100	Q643R0	K.KKTEDEHFEFHSRPCPTK.I	Y	34.39	2215.05	18	3.1	554.771	4	17.74	0	1	15505	HFX4_FPEP23H001146-1A.raw	0	0	448	465			PEAKS DB
171	100	Q643R0	Q.PVPHYGVPFKPQIPEAR.T	Y	33.56	1931.04	17	0.6	644.688	3	50.97	4210000	1	51322	HFX4_FPEP23H001146-1A.raw	1	1	515	531			PEAKS DB
171	100	Q643R0	K.ALPLPHFDTINLPEK.K	Y	32.05	1703.92	15	1.5	568.983	3	57.59	0	1	59008	HFX4_FPEP23H001146-1A.raw	0	0	568	582			PEAKS DB
171	100	Q643R0	K.ILEDVVGVPEK.K	Y	31.95	1196.67	11	0.9	599.34	2	51.21	0	1	51613	HFX4_FPEP23H001146-1A.raw	0	0	466	476			PEAKS DB
171	100	Q643R0	K.SSDQPLTVPVSPK.F	Y	29.48	1353.71	13	0.3	677.865	2	42.98	12700000	1	42670	HFX4_FPEP23H001146-1A.raw	1	1	728	740			PEAKS DB
171	100	Q643R0	K.ARPNTVISQEPFVPK.K	Y	28.44	1681.91	15	0.7	561.646	3	45.68	22000000	1	45409	HFX4_FPEP23H001146-1A.raw	2	2	627	641			PEAKS DB
171	100	Q643R0	K.ANLQQAIVTPLKPVDNTYYK.E	Y	27.72	2275.22	20	3.3	759.417	3	56.5	0	1	57497	HFX4_FPEP23H001146-1A.raw	0	0	64	83			PEAKS DB
171	100	Q643R0	R.TFDETVSTYVPLAQQVEDFHK.R	Y	27.63	2453.18	21	2.7	818.735	3	57.64	3440000	1	59086	HFX4_FPEP23H001146-1A.raw	1	1	316	336			PEAKS DB
171	100	Q643R0	K.T(+79.97)EDEHFEFHSRPCPTK.I	Y	27.37	2038.82	16	-2.9	680.613	3	27.09	1140000	1	25353	HFX4_FPEP23H001146-1A.raw	1	1	450	465	Phosphorylation (STY)	T1:Phosphorylation (STY):76.95	PEAKS DB
171	100	Q643R0	R.LQEEEQKKEELAR.L	Y	27.24	1628.84	13	-0.6	543.953	3	11.16	2800000	1	8038	HFX4_FPEP23H001146-1A.raw	2	2	694	706			PEAKS DB
171	100	Q643R0	K.LALAGIGQPVKK.S	Y	26.18	1193.75	12	0.6	398.924	3	40.76	40400000	1	40284	HFX4_FPEP23H001146-1A.raw	1	1	238	249			PEAKS DB
171	100	Q643R0	K.HQLEEELR.Q	Y	26.03	1052.53	8	0.3	527.27	2	18.71	20200000	1	16573	HFX4_FPEP23H001146-1A.raw	1	1	610	617			PEAKS DB
171	100	Q643R0	R.HTVPCMPPAK.Q	Y	25.33	1079.53	10	-4.1	540.768	2	27.3	8630000	1	26088	HFX4_FPEP23H001146-1A.raw	1	1	194	203			PEAKS DB
171	100	Q643R0	R.DPQTPVLQTK.H	Y	25.19	1125.6	10	1.6	563.81	2	29.16	17900000	1	27789	HFX4_FPEP23H001146-1A.raw	1	1	366	375			PEAKS DB
171	100	Q643R0	K.EVNFTSELR.K	Y	24.92	1093.54	9	0.9	547.778	2	46.82	59100000	1	46692	HFX4_FPEP23H001146-1A.raw	1	1	280	288			PEAKS DB
171	100	Q643R0	R.KANLQQAIVTPLKPVDNTYYK.E	Y	24.89	2403.32	21	0.5	802.113	3	51.14	6380000	1	51470	HFX4_FPEP23H001146-1A.raw	1	1	63	83			PEAKS DB
171	100	Q643R0	H.YGVPFKPQIPEAR.T	Y	24.77	1500.81	13	3.8	501.279	3	51.67	0	1	52160	HFX4_FPEP23H001146-1A.raw	0	0	519	531			PEAKS DB
171	100	Q643R0	K.KDDINLLPSK.S	Y	24.45	1141.63	10	-0.3	381.552	3	36.57	0	1	35698	HFX4_FPEP23H001146-1A.raw	0	0	348	357			PEAKS DB
171	100	Q643R0	K.DDINLLPSK.S	Y	23.43	1013.54	9	-0.5	507.777	2	48.91	8850000	1	49194	HFX4_FPEP23H001146-1A.raw	1	1	349	357			PEAKS DB
171	100	Q643R0	K.SPAFALK.N	Y	23.19	732.417	7	0.8	367.216	2	34.02	17200000	1	32954	HFX4_FPEP23H001146-1A.raw	1	1	486	492			PEAKS DB
171	100	Q643R0	P.ILPK.K	N	22.87	469.326	4	-1.4	470.333	1	48.47	31100000	1	49011	HFX4_FPEP23H001146-1A.raw	1	1	417	420			PEAKS DB
171	100	Q643R0	K.ILEDVVGVPEKK.V	Y	22.67	1324.76	12	-1.8	442.593	3	42.16	33600000	1	41678	HFX4_FPEP23H001146-1A.raw	1	1	466	477			PEAKS DB
171	100	Q643R0	K.LALAGIGQPVK.K	Y	22.63	1065.65	11	1.2	533.835	2	52.04	37900000	1	52488	HFX4_FPEP23H001146-1A.raw	1	1	238	248			PEAKS DB
171	100	Q643R0	K.SVDFHFR.T	Y	22.38	906.435	7	-0.1	454.225	2	35.71	28000000	1	34546	HFX4_FPEP23H001146-1A.raw	1	1	257	263			PEAKS DB
171	100	Q643R0	K.AQPVPHYGVPFKPQIPEAR.T	Y	22.23	2130.14	19	0.6	711.053	3	50.97	20900000	1	51254	HFX4_FPEP23H001146-1A.raw	1	1	513	531			PEAKS DB
171	100	Q643R0	K.KLALAGIGQPVK.K	Y	21.51	1193.75	12	2.1	597.883	2	42.52	1280000	1	42164	HFX4_FPEP23H001146-1A.raw	1	1	237	248			PEAKS DB
171	100	Q643R0	K.KKT(+79.97)EDEHFEFHSRPCPTK.I	Y	21.36	2295.01	18	-5.1	766.008	3	17.77	2340000	1	15460	HFX4_FPEP23H001146-1A.raw	1	1	448	465	Phosphorylation (STY)	T3:Phosphorylation (STY):44.79	PEAKS DB
171	100	Q643R0	E.EELR.Q	N	20.98	545.281	4	1.4	546.289	1	55.22	4850000	1	56294	HFX4_FPEP23H001146-1A.raw	1	1	614	617			PEAKS DB
171	101	Q9ULW0	K.KPPVKPPTEPIGFDLEIEK.R	Y	39.72	2133.17	19	1.3	712.066	3	55.22	97300000	1	56244	HFX4_FPEP23H001146-1A.raw	2	2	421	439			PEAKS DB
171	101	Q9ULW0	K.KPPVKPPTEPIGFDLEIEKR.I	Y	39.11	2289.27	20	3.3	573.327	4	51	21200000	1	51273	HFX4_FPEP23H001146-1A.raw	2	2	421	440			PEAKS DB
171	101	Q9ULW0	R.MPTKEDEEEDEPVVIK.A	Y	38.76	1886.88	16	-2.1	944.446	2	34.28	21100000	1	32898	HFX4_FPEP23H001146-1A.raw	2	2	497	512			PEAKS DB
171	101	Q9ULW0	K.NQEEYKEVNFTSELR.K	Y	37.4	1884.89	15	-0.4	943.45	2	46.23	11800000	1	46094	HFX4_FPEP23H001146-1A.raw	2	2	274	288			PEAKS DB
171	101	Q9ULW0	K.ALPLPHFDTINLPEKK.V	Y	35.96	1832.02	16	3.6	459.014	4	57.01	3160000	1	58141	HFX4_FPEP23H001146-1A.raw	1	1	568	583			PEAKS DB
171	101	Q9ULW0	K.RTFDETVSTYVPLAQQVEDFHK.R	Y	35.08	2609.28	22	3.1	870.769	3	57.21	996000	1	58482	HFX4_FPEP23H001146-1A.raw	1	1	315	336			PEAKS DB
171	101	Q9ULW0	K.KKTEDEHFEFHSRPCPTK.I	Y	34.39	2215.05	18	3.1	554.771	4	17.74	0	1	15505	HFX4_FPEP23H001146-1A.raw	0	0	448	465			PEAKS DB
171	101	Q9ULW0	Q.PVPHYGVPFKPQIPEAR.T	Y	33.56	1931.04	17	0.6	644.688	3	50.97	4210000	1	51322	HFX4_FPEP23H001146-1A.raw	1	1	515	531			PEAKS DB
171	101	Q9ULW0	K.ALPLPHFDTINLPEK.K	Y	32.05	1703.92	15	1.5	568.983	3	57.59	0	1	59008	HFX4_FPEP23H001146-1A.raw	0	0	568	582			PEAKS DB
171	101	Q9ULW0	K.ILEDVVGVPEK.K	Y	31.95	1196.67	11	0.9	599.34	2	51.21	0	1	51613	HFX4_FPEP23H001146-1A.raw	0	0	466	476			PEAKS DB
171	101	Q9ULW0	K.SSDQPLTVPVSPK.F	Y	29.48	1353.71	13	0.3	677.865	2	42.98	12700000	1	42670	HFX4_FPEP23H001146-1A.raw	1	1	728	740			PEAKS DB
171	101	Q9ULW0	K.ARPNTVISQEPFVPK.K	Y	28.44	1681.91	15	0.7	561.646	3	45.68	22000000	1	45409	HFX4_FPEP23H001146-1A.raw	2	2	627	641			PEAKS DB
171	101	Q9ULW0	K.ANLQQAIVTPLKPVDNTYYK.E	Y	27.72	2275.22	20	3.3	759.417	3	56.5	0	1	57497	HFX4_FPEP23H001146-1A.raw	0	0	64	83			PEAKS DB
171	101	Q9ULW0	R.TFDETVSTYVPLAQQVEDFHK.R	Y	27.63	2453.18	21	2.7	818.735	3	57.64	3440000	1	59086	HFX4_FPEP23H001146-1A.raw	1	1	316	336			PEAKS DB
171	101	Q9ULW0	K.T(+79.97)EDEHFEFHSRPCPTK.I	Y	27.37	2038.82	16	-2.9	680.613	3	27.09	1140000	1	25353	HFX4_FPEP23H001146-1A.raw	1	1	450	465	Phosphorylation (STY)	T1:Phosphorylation (STY):76.95	PEAKS DB
171	101	Q9ULW0	R.LQEEEQKKEELAR.L	Y	27.24	1628.84	13	-0.6	543.953	3	11.16	2800000	1	8038	HFX4_FPEP23H001146-1A.raw	2	2	694	706			PEAKS DB
171	101	Q9ULW0	K.LALAGIGQPVKK.S	Y	26.18	1193.75	12	0.6	398.924	3	40.76	40400000	1	40284	HFX4_FPEP23H001146-1A.raw	1	1	238	249			PEAKS DB
171	101	Q9ULW0	K.HQLEEELR.Q	Y	26.03	1052.53	8	0.3	527.27	2	18.71	20200000	1	16573	HFX4_FPEP23H001146-1A.raw	1	1	610	617			PEAKS DB
171	101	Q9ULW0	R.HTVPCMPPAK.Q	Y	25.33	1079.53	10	-4.1	540.768	2	27.3	8630000	1	26088	HFX4_FPEP23H001146-1A.raw	1	1	194	203			PEAKS DB
171	101	Q9ULW0	R.DPQTPVLQTK.H	Y	25.19	1125.6	10	1.6	563.81	2	29.16	17900000	1	27789	HFX4_FPEP23H001146-1A.raw	1	1	366	375			PEAKS DB
171	101	Q9ULW0	K.EVNFTSELR.K	Y	24.92	1093.54	9	0.9	547.778	2	46.82	59100000	1	46692	HFX4_FPEP23H001146-1A.raw	1	1	280	288			PEAKS DB
171	101	Q9ULW0	R.KANLQQAIVTPLKPVDNTYYK.E	Y	24.89	2403.32	21	0.5	802.113	3	51.14	6380000	1	51470	HFX4_FPEP23H001146-1A.raw	1	1	63	83			PEAKS DB
171	101	Q9ULW0	H.YGVPFKPQIPEAR.T	Y	24.77	1500.81	13	3.8	501.279	3	51.67	0	1	52160	HFX4_FPEP23H001146-1A.raw	0	0	519	531			PEAKS DB
171	101	Q9ULW0	K.KDDINLLPSK.S	Y	24.45	1141.63	10	-0.3	381.552	3	36.57	0	1	35698	HFX4_FPEP23H001146-1A.raw	0	0	348	357			PEAKS DB
171	101	Q9ULW0	K.DDINLLPSK.S	Y	23.43	1013.54	9	-0.5	507.777	2	48.91	8850000	1	49194	HFX4_FPEP23H001146-1A.raw	1	1	349	357			PEAKS DB
171	101	Q9ULW0	K.SPAFALK.N	Y	23.19	732.417	7	0.8	367.216	2	34.02	17200000	1	32954	HFX4_FPEP23H001146-1A.raw	1	1	486	492			PEAKS DB
171	101	Q9ULW0	P.ILPK.K	N	22.87	469.326	4	-1.4	470.333	1	48.47	31100000	1	49011	HFX4_FPEP23H001146-1A.raw	1	1	417	420			PEAKS DB
171	101	Q9ULW0	K.ILEDVVGVPEKK.V	Y	22.67	1324.76	12	-1.8	442.593	3	42.16	33600000	1	41678	HFX4_FPEP23H001146-1A.raw	1	1	466	477			PEAKS DB
171	101	Q9ULW0	K.LALAGIGQPVK.K	Y	22.63	1065.65	11	1.2	533.835	2	52.04	37900000	1	52488	HFX4_FPEP23H001146-1A.raw	1	1	238	248			PEAKS DB
171	101	Q9ULW0	K.SVDFHFR.T	Y	22.38	906.435	7	-0.1	454.225	2	35.71	28000000	1	34546	HFX4_FPEP23H001146-1A.raw	1	1	257	263			PEAKS DB
171	101	Q9ULW0	K.AQPVPHYGVPFKPQIPEAR.T	Y	22.23	2130.14	19	0.6	711.053	3	50.97	20900000	1	51254	HFX4_FPEP23H001146-1A.raw	1	1	513	531			PEAKS DB
171	101	Q9ULW0	K.KLALAGIGQPVK.K	Y	21.51	1193.75	12	2.1	597.883	2	42.52	1280000	1	42164	HFX4_FPEP23H001146-1A.raw	1	1	237	248			PEAKS DB
171	101	Q9ULW0	K.KKT(+79.97)EDEHFEFHSRPCPTK.I	Y	21.36	2295.01	18	-5.1	766.008	3	17.77	2340000	1	15460	HFX4_FPEP23H001146-1A.raw	1	1	448	465	Phosphorylation (STY)	T3:Phosphorylation (STY):44.79	PEAKS DB
171	101	Q9ULW0	E.EELR.Q	N	20.98	545.281	4	1.4	546.289	1	55.22	4850000	1	56294	HFX4_FPEP23H001146-1A.raw	1	1	614	617			PEAKS DB
16	492	P16401	K.ATGPPVSELITK.A	Y	35.22	1211.68	12	1.8	606.846	2	50.63	16400000000	1	51498	HFX4_FPEP23H001146-1A.raw	3	3	38	49			PEAKS DB
16	492	P16401	A.PAETATPAPVEKS(+79.97)PAKK.K	N	35.03	1800.9	17	1.9	901.46	2	27.87	17200000	1	26276	HFX4_FPEP23H001146-1A.raw	1	1	6	22	Phosphorylation (STY)	S13:Phosphorylation (STY):75.79	PEAKS DB
16	492	P16401	K.ALAAGGYDVEK.N	Y	34.94	1092.55	11	1.5	1093.55	1	28.19	22600000000	1	26845	HFX4_FPEP23H001146-1A.raw	6	6	68	78			PEAKS DB
16	492	P16401	E.TAPAETATPAPVEKS(+79.97)PAK.K	N	34.58	1844.89	18	1.4	923.455	2	34.85	16000000	1	33585	HFX4_FPEP23H001146-1A.raw	2	2	4	21	Phosphorylation (STY)	S15:Phosphorylation (STY):40.76	PEAKS DB
16	492	P16401	K.ALAAGGYDVEKNNSR.I	Y	34.42	1563.76	15	-3.5	522.26	3	19.76	1350000	1	18036	HFX4_FPEP23H001146-1A.raw	1	1	68	82			PEAKS DB
16	492	P16401	R.KATGPPVSELITK.A	Y	34.33	1339.77	13	2.5	670.894	2	39.18	30300000000	1	38244	HFX4_FPEP23H001146-1A.raw	9	9	37	49			PEAKS DB
16	492	P16401	M.SETAPAETATPAPVEKS(+79.97)PAK.K	N	33.58	2060.97	20	1.1	1031.49	2	25.27	80400000	1	23435	HFX4_FPEP23H001146-1A.raw	1	1	2	21	Phosphorylation (STY)	S17:Phosphorylation (STY):41.18	PEAKS DB
16	492	P16401	A.PAETATPAPVEKS(+79.97)PAK.K	N	33.34	1672.81	16	0.3	558.61	3	34.85	93900000	1	33618	HFX4_FPEP23H001146-1A.raw	2	2	6	21	Phosphorylation (STY)	S13:Phosphorylation (STY):51.61	PEAKS DB
16	492	P16401	T.APAETATPAPVEKS(+79.97)PAK.K	N	32.53	1743.84	17	1.5	872.931	2	34.85	12800000	1	33586	HFX4_FPEP23H001146-1A.raw	1	1	5	21	Phosphorylation (STY)	S14:Phosphorylation (STY):75.93	PEAKS DB
16	492	P16401	K.KALAAGGYDVEK.N	Y	32.42	1220.64	12	0	407.887	3	19.51	2920000000	1	17589	HFX4_FPEP23H001146-1A.raw	2	2	67	78			PEAKS DB
16	492	P16401	A.PAETATPAPVEK.S	N	32.1	1209.62	12	2.1	605.821	2	25.75	111000000	1	23935	HFX4_FPEP23H001146-1A.raw	2	2	6	17			PEAKS DB
16	492	P16401	S.ETAPAETATPAPVEK.S	N	31.67	1510.75	15	1.8	756.384	2	36.37	9720000	1	35374	HFX4_FPEP23H001146-1A.raw	2	2	3	17			PEAKS DB
16	492	P16401	E.TAPAETATPAPVEK.S	N	31.62	1381.71	14	1.9	691.863	2	36.4	73400000	1	35659	HFX4_FPEP23H001146-1A.raw	2	2	4	17			PEAKS DB
16	492	P16401	T.APAETATPAPVEKS(+79.97)PAKK.K	N	31.42	1871.94	18	2.2	936.979	2	27.87	562000	1	26371	HFX4_FPEP23H001146-1A.raw	1	1	5	22	Phosphorylation (STY)	S14:Phosphorylation (STY):84.53	PEAKS DB
16	492	P16401	K.SLVSKGTLVQTK.G	N	31.25	1259.74	12	0.9	630.88	2	26.2	38400000	1	24322	HFX4_FPEP23H001146-1A.raw	2	2	89	100			PEAKS DB
16	492	P16401	K.KALAAGGYDVEKNNSR.I	Y	30.94	1691.86	16	2.6	423.973	4	15.32	3450000	1	12649	HFX4_FPEP23H001146-1A.raw	2	2	67	82			PEAKS DB
16	492	P16401	R.K(+14.02)ATGPPVSELITK.A	Y	30.85	1353.79	13	1.1	677.901	2	40.48	0	1	39713	HFX4_FPEP23H001146-1A.raw	0	0	37	49	Methylation(KR)	K1:Methylation(KR):191.08	PEAKS DB
16	492	P16401	S.ETAPAETATPAPVEKS(+79.97)PAK.K	N	30.81	1973.93	19	1.5	658.986	3	34.85	6310000	1	33587	HFX4_FPEP23H001146-1A.raw	1	1	3	21	Phosphorylation (STY)	S16:Phosphorylation (STY):26.08	PEAKS DB
16	492	P16401	M.SETAPAETATPAPVEK.S	N	30.54	1597.78	16	0.2	533.602	3	25.71	959000000	1	23816	HFX4_FPEP23H001146-1A.raw	2	2	2	17			PEAKS DB
16	492	P16401	T.GPPVSELITK.A	N	29.6	1039.59	10	2.2	1040.6	1	48.68	312000000	1	48894	HFX4_FPEP23H001146-1A.raw	4	4	40	49			PEAKS DB
16	492	P16401	K.RKATGPPVSELITK.A	Y	27.99	1495.87	14	-4.5	499.629	3	30.22	8520000	1	28871	HFX4_FPEP23H001146-1A.raw	1	1	36	49			PEAKS DB
16	492	P16401	T.APAETATPAPVEK.S	N	27.67	1280.66	13	0.7	641.338	2	36.61	0	1	35750	HFX4_FPEP23H001146-1A.raw	0	0	5	17			PEAKS DB
16	492	P16401	A.LAAGGYDVEK.N	Y	27.46	1021.51	10	1.5	511.762	2	28.22	80300000	1	26667	HFX4_FPEP23H001146-1A.raw	1	1	69	78			PEAKS DB
16	492	P16401	R.NGLSLAALK.K	Y	26.43	885.528	9	1.8	886.537	1	51.62	4770000000	1	53021	HFX4_FPEP23H001146-1A.raw	4	4	58	66			PEAKS DB
16	492	P16401	R.NGLSLAALKK.A	Y	26.37	1013.62	10	0.8	507.819	2	37.81	459000000	1	37325	HFX4_FPEP23H001146-1A.raw	2	2	58	67			PEAKS DB
16	492	P16401	A.TGPPVSELITK.A	Y	26.09	1140.64	11	0.4	571.327	2	48.94	72300000	1	49062	HFX4_FPEP23H001146-1A.raw	2	2	39	49			PEAKS DB
16	492	P16401	K.GTGASGSFK.L	N	25.08	810.387	9	-1.3	406.2	2	11.18	72100000	1	7975	HFX4_FPEP23H001146-1A.raw	1	1	101	109			PEAKS DB
16	492	P16401	E.TAPAETATPAPVEKS(+79.97)PAKK.K	N	24.85	1972.99	19	0.9	658.67	3	17.18	7480000	1	14842	HFX4_FPEP23H001146-1A.raw	1	1	4	22	Phosphorylation (STY)	S15:Phosphorylation (STY):20.85	PEAKS DB
16	492	P16401	K.SLVSK(+42.01)GTLVQTK.G	N	24.76	1301.76	12	0.7	651.885	2	47.1	37900000	1	47056	HFX4_FPEP23H001146-1A.raw	1	1	89	100	Acetylation (K)	K5:Acetylation (K):56.54	PEAKS DB
16	492	P16401	K.LGLKSLVSK.G	N	24.56	943.607	9	-0.2	472.81	2	47.67	468000	1	47893	HFX4_FPEP23H001146-1A.raw	1	1	85	93			PEAKS DB
16	492	P16401	R.K(+42.01)ATGPPVSELITK.A	Y	23.82	1381.78	13	-3.8	691.895	2	52.78	0	1	53481	HFX4_FPEP23H001146-1A.raw	0	0	37	49	Acetylation (K)	K1:Acetylation (K):77.64	PEAKS DB
16	492	P16401	L.AALK.K	N	23.76	401.264	4	-0.7	402.271	1	43.23	135000000	1	43300	HFX4_FPEP23H001146-1A.raw	1	1	63	66			PEAKS DB
16	492	P16401	E.LITK.A	N	23.74	473.321	4	-0.5	474.328	1	39.54	95300000	1	39094	HFX4_FPEP23H001146-1A.raw	2	2	46	49			PEAKS DB
16	492	P16401	K.KPAAAGVK(+42.01)K(+42.01)VAK.S	Y	23.36	1250.77	12	-0.8	417.931	3	18.61	1430000	1	16571	HFX4_FPEP23H001146-1A.raw	1	1	161	172	Acetylation (K)	K8:Acetylation (K):41.18;K9:Acetylation (K):32.69	PEAKS DB
16	492	P16401	S.ELITK.A	N	23.19	602.364	5	-0.5	603.371	1	39.68	112000000	1	38936	HFX4_FPEP23H001146-1A.raw	2	2	45	49			PEAKS DB
16	492	P16401	L.AAGGYDVEK.N	Y	22.91	908.424	9	0.8	455.22	2	28.19	89100000	1	27056	HFX4_FPEP23H001146-1A.raw	1	1	70	78			PEAKS DB
16	492	P16401	V.SELITK.A	N	22.26	689.396	6	-0.2	690.403	1	38.55	687000000	1	37425	HFX4_FPEP23H001146-1A.raw	2	2	44	49			PEAKS DB
16	492	P16401	K.GTLVQTK.G	N	22.01	745.433	7	-0.6	373.724	2	14.02	14600000	1	11090	HFX4_FPEP23H001146-1A.raw	1	1	94	100			PEAKS DB
16	492	P16401	A.AGGYDVEK.N	Y	21.93	837.387	8	1.4	838.395	1	28.19	226000000	1	27315	HFX4_FPEP23H001146-1A.raw	1	1	71	78			PEAKS DB
16	492	P16401	A.T(+114.04)GPPVSELITK.A	Y	21.73	1254.68	11	5.3	628.352	2	49.01	651000	1	49403	HFX4_FPEP23H001146-1A.raw	1	1	39	49	Ubiquitin	T1:Ubiquitin:61.26	PEAKS DB
16	492	P16401	G.PPVSELITK.A	N	21.65	982.57	9	-2.2	492.291	2	39.64	173000000	1	38580	HFX4_FPEP23H001146-1A.raw	2	2	41	49			PEAKS DB
16	492	P16401	M.S(+79.97)ETAPAETATPAPVEKS(+79.97)PAK.K	N	21.44	2140.93	20	-2.2	536.239	4	34.85	5050000	1	33681	HFX4_FPEP23H001146-1A.raw	1	1	2	21	Phosphorylation (STY)	S1:Phosphorylation (STY):0.00;S17:Phosphorylation (STY):52.22	PEAKS DB
16	492	P16401	A.ETATPAPVEK.S	N	21.38	1041.53	10	-1.1	1042.54	1	36.45	2980000	1	35689	HFX4_FPEP23H001146-1A.raw	1	1	8	17			PEAKS DB
16	492	P16401	Y.DVEK.N	N	21.2	489.243	4	0.7	490.251	1	21.62	34600000	1	19610	HFX4_FPEP23H001146-1A.raw	1	1	75	78			PEAKS DB
16	492	P16401	L.SLAALK.K	N	21.09	601.38	6	-2.1	602.386	1	43.22	1350000000	1	42905	HFX4_FPEP23H001146-1A.raw	1	1	61	66			PEAKS DB
16	492	P16401	G.LSLAALK.K	N	20.89	714.464	7	-1	715.471	1	57.36	37100000	1	58723	HFX4_FPEP23H001146-1A.raw	2	2	60	66			PEAKS DB
16	492	P16401	S.LAALK.K	N	20.84	514.348	5	1.4	515.356	1	51.62	25400000	1	51984	HFX4_FPEP23H001146-1A.raw	1	1	62	66			PEAKS DB
16	492	P16401	L.SLAALKK.A	N	20.68	729.475	7	-2.1	730.481	1	43.31	2140000	1	43096	HFX4_FPEP23H001146-1A.raw	1	1	61	67			PEAKS DB
16	492	P16401	L.ITK.A	N	20.62	360.237	3	1.7	361.245	1	37.36	1900000	1	36632	HFX4_FPEP23H001146-1A.raw	1	1	47	49			PEAKS DB
16	492	P16401	K.ALAAGGYD.V	Y	20.57	736.339	8	1.2	737.347	1	26.94	3330000	1	25307	HFX4_FPEP23H001146-1A.raw	1	1	68	75			PEAKS DB
16	492	P16401	M.SETAPAETATPAPVEKS(+79.97)PAKK.K	N	20	2189.06	21	0.5	730.695	3	19.2	171000000	1	17140	HFX4_FPEP23H001146-1A.raw	1	1	2	22	Phosphorylation (STY)	S17:Phosphorylation (STY):20.76	PEAKS DB
145	417	Q9H1E3	K.DSGSDEDFLMEDDDDSDYGSSK.K	Y	48.66	2427.87	22	1.7	1214.94	2	52.56	129000000	1	52985	HFX4_FPEP23H001146-1A.raw	1	1	129	150			PEAKS DB
145	417	Q9H1E3	R.KVVDYSQFQESDDADEDYGR.D	N	44.92	2365	20	-1	1183.51	2	38.38	582000000	1	37384	HFX4_FPEP23H001146-1A.raw	2	2	9	28			PEAKS DB
145	417	Q9H1E3	K.VVDYSQFQESDDADEDYGR.D	N	44.72	2236.9	19	1.8	1119.46	2	44.56	564000000	1	44131	HFX4_FPEP23H001146-1A.raw	3	3	10	28			PEAKS DB
145	417	Q9H1E3	R.EMLMEDVGSEEEQEEEDEAPFQEK.D	Y	43.8	2856.15	24	2.7	953.059	3	56.95	78000000	1	58013	HFX4_FPEP23H001146-1A.raw	1	1	105	128			PEAKS DB
145	417	Q9H1E3	K.TPSPKEEDEEPESPPEKK.T	Y	41.08	2051.95	18	0.9	1026.98	2	12.04	96300000	1	8897	HFX4_FPEP23H001146-1A.raw	2	2	202	219			PEAKS DB
145	417	Q9H1E3	K.EEDEEPES(+79.97)PPEKK.T	Y	33.95	1621.64	13	1.6	811.828	2	11.88	46100000	1	8771	HFX4_FPEP23H001146-1A.raw	2	2	207	219	Phosphorylation (STY)	S8:Phosphorylation (STY):1000.00	PEAKS DB
145	417	Q9H1E3	K.TPSPKEEDEEPES(+79.97)PPEKK.T	Y	33.86	2131.92	18	0.6	711.648	3	13.45	183000000	1	10305	HFX4_FPEP23H001146-1A.raw	1	1	202	219	Phosphorylation (STY)	S13:Phosphorylation (STY):62.68	PEAKS DB
145	417	Q9H1E3	K.EEDEEPESPPEKK.T	Y	32.85	1541.67	13	0.2	514.898	3	10.91	41300000	1	7641	HFX4_FPEP23H001146-1A.raw	1	1	207	219			PEAKS DB
145	417	Q9H1E3	P.SPKEEDEEPESPPEKK.T	Y	32.16	1853.85	16	0.9	618.959	3	10.59	1190000	1	7389	HFX4_FPEP23H001146-1A.raw	1	1	204	219			PEAKS DB
145	417	Q9H1E3	K.EEDEEPESPPEK.K	Y	31.63	1413.58	12	1.5	707.798	2	14.1	51800000	1	11089	HFX4_FPEP23H001146-1A.raw	1	1	207	218			PEAKS DB
145	417	Q9H1E3	K.EKTPSPKEEDEEPESPPEK.K	Y	31.56	2181	19	2.3	546.258	4	13.8	59000000	1	10763	HFX4_FPEP23H001146-1A.raw	1	1	200	218			PEAKS DB
145	417	Q9H1E3	M.S(+114.04)RPVRNRK(+72.02)VVDYSQFQESDDADEDYGR.D	N	31.53	3416.56	27	-10	1139.85	3	44.56	32000000	1	44183	HFX4_FPEP23H001146-1A.raw	1	1	2	28	Ubiquitin; Carboxyethyl	S1:Ubiquitin:16.22;K8:Carboxyethyl:1000.00	PEAKS DB
145	417	Q9H1E3	K.EKTPSPKEEDEEPES(+79.97)PPEKK.T	Y	31.12	2389.06	20	2.3	797.362	3	12.11	269000000	1	8918	HFX4_FPEP23H001146-1A.raw	2	2	200	219	Phosphorylation (STY)	S15:Phosphorylation (STY):35.88	PEAKS DB
145	417	Q9H1E3	K.TPSPKEEDEEPES(+79.97)PPEK.K	Y	31.08	2003.82	17	0.2	1002.92	2	17.71	9970000	1	15470	HFX4_FPEP23H001146-1A.raw	1	1	202	218	Phosphorylation (STY)	S13:Phosphorylation (STY):85.84	PEAKS DB
145	417	Q9H1E3	L.MEDDDDSDYGSSK.K	Y	30.11	1462.5	13	1.9	732.261	2	12.18	340000	1	9170	HFX4_FPEP23H001146-1A.raw	1	1	138	150			PEAKS DB
145	417	Q9H1E3	K.EKTPS(+79.97)PKEEDEEPESPPEKK.T	Y	30.04	2389.06	20	0.2	797.36	3	12.82	2760000	1	9789	HFX4_FPEP23H001146-1A.raw	1	1	200	219	Phosphorylation (STY)	S5:Phosphorylation (STY):11.10	PEAKS DB
145	417	Q9H1E3	K.SGDEGSEDEAPSGED	Y	29.47	1479.51	15	0.6	740.764	2	13.52	121000000	1	10633	HFX4_FPEP23H001146-1A.raw	1	1	229	243			PEAKS DB
145	417	Q9H1E3	K.EKTPS(+79.97)PKEEDEEPESPPEK.K	Y	29.4	2260.96	19	0.2	754.662	3	16.41	2290000	1	13906	HFX4_FPEP23H001146-1A.raw	1	1	200	218	Phosphorylation (STY)	S5:Phosphorylation (STY):7.32	PEAKS DB
145	417	Q9H1E3	Y.SQFQESDDADEDYGR.D	N	29.02	1760.68	15	1.9	881.347	2	23.97	23200000	1	22094	HFX4_FPEP23H001146-1A.raw	1	1	14	28			PEAKS DB
145	417	Q9H1E3	K.EKTPSPKEEDEEPES(+79.97)PPEK.K	Y	28.55	2260.96	19	0.4	754.662	3	15.43	23700000	1	12419	HFX4_FPEP23H001146-1A.raw	1	1	200	218	Phosphorylation (STY)	S15:Phosphorylation (STY):30.19	PEAKS DB
145	417	Q9H1E3	K.EKTPSPKEEDEEPESPPEKK.T	Y	27.4	2309.09	20	0.5	578.28	4	11.24	213000000	1	7967	HFX4_FPEP23H001146-1A.raw	2	2	200	219			PEAKS DB
145	417	Q9H1E3	K.TPSPKEEDEEPESPPEK.K	Y	26.65	1923.86	17	1.5	642.294	3	15.53	91100000	1	12762	HFX4_FPEP23H001146-1A.raw	1	1	202	218			PEAKS DB
145	417	Q9H1E3	K.EEDEEPES(+79.97)PPEK.K	Y	26.49	1493.54	12	0.6	747.78	2	16.38	2520000	1	13905	HFX4_FPEP23H001146-1A.raw	1	1	207	218	Phosphorylation (STY)	S8:Phosphorylation (STY):1000.00	PEAKS DB
145	417	Q9H1E3	K.EKT(+79.97)PSPKEEDEEPESPPEKK.T	Y	25.25	2389.06	20	0.4	598.272	4	12.82	5600000	1	9815	HFX4_FPEP23H001146-1A.raw	1	1	200	219	Phosphorylation (STY)	T3:Phosphorylation (STY):0.00	PEAKS DB
145	417	Q9H1E3	R.LKATVTPSPVK.G	Y	25.08	1139.69	11	-0.2	570.853	2	19.85	4730000	1	18168	HFX4_FPEP23H001146-1A.raw	1	1	174	184			PEAKS DB
145	417	Q9H1E3	K.ATVTPS(+79.97)PVKGK.G	Y	23.2	1163.6	11	0.8	582.805	2	15.68	42200000	1	12986	HFX4_FPEP23H001146-1A.raw	2	2	176	186	Phosphorylation (STY)	S6:Phosphorylation (STY):26.31	PEAKS DB
145	417	Q9H1E3	P.SPKEEDEEPES(+79.97)PPEKK.T	Y	21.47	1933.82	16	0.4	645.614	3	10.95	1960000	1	7700	HFX4_FPEP23H001146-1A.raw	1	1	204	219	Phosphorylation (STY)	S11:Phosphorylation (STY):49.02	PEAKS DB
145	417	Q9H1E3	K.TPS(+79.97)PKEEDEEPESPPEKK.T	Y	20.73	2131.92	18	-0.4	711.647	3	14.28	3750000	1	11460	HFX4_FPEP23H001146-1A.raw	1	1	202	219	Phosphorylation (STY)	S3:Phosphorylation (STY):8.22	PEAKS DB
145	417	Q9H1E3	K.ATVTPS(+79.97)PVK.G	Y	20.46	978.479	9	1.7	490.247	2	21.98	133000000	1	20409	HFX4_FPEP23H001146-1A.raw	1	1	176	184	Phosphorylation (STY)	S6:Phosphorylation (STY):20.41	PEAKS DB
332	71	Q9Y2X3	K.VKVEEEEEEKVAEEEETSVK.K	Y	43.85	2348.11	20	0.3	783.711	3	33.29	33700000	1	31756	HFX4_FPEP23H001146-1A.raw	1	1	466	485			PEAKS DB
332	71	Q9Y2X3	R.YDAFGEDSSSAMGVENR.A	Y	43.76	1833.75	17	2.8	917.884	2	43.94	37200000	1	43555	HFX4_FPEP23H001146-1A.raw	1	1	372	388			PEAKS DB
332	71	Q9Y2X3	K.VEEEEEEKVAEEEETSVK.K	Y	40.96	2120.95	18	1.5	1061.48	2	31.75	42900000	1	30225	HFX4_FPEP23H001146-1A.raw	2	2	468	485			PEAKS DB
332	71	Q9Y2X3	K.TYDPSGDSTLPTCSK.K	Y	40.93	1570.68	15	0.1	786.348	2	36.15	14800000	1	35220	HFX4_FPEP23H001146-1A.raw	1	1	427	441			PEAKS DB
332	71	Q9Y2X3	K.YGLIYHASLVGQTSPK.H	Y	40.84	1732.91	16	2.2	867.467	2	48.97	14200000	1	49308	HFX4_FPEP23H001146-1A.raw	2	2	338	353			PEAKS DB
332	71	Q9Y2X3	K.HIKEEPLSEEEPCTSTAIASPEK.K	Y	40.79	2524.2	23	0.3	842.408	3	40.76	1320000	1	39982	HFX4_FPEP23H001146-1A.raw	1	1	495	517			PEAKS DB
332	71	Q9Y2X3	R.KIEQVDKEDEITEK.K	Y	38.46	1702.86	14	0.8	852.439	2	17.01	264000000	1	14578	HFX4_FPEP23H001146-1A.raw	3	3	444	457			PEAKS DB
332	71	Q9Y2X3	K.HIKEEPLS(+79.97)EEEPCT(+79.97)STAIASPEKK.K	Y	38.38	2812.23	24	-4.4	938.412	3	39.64	0	1	38738	HFX4_FPEP23H001146-1A.raw	0	0	495	518	Phosphorylation (STY)	S8:Phosphorylation (STY):20.76;T14:Phosphorylation (STY):17.01	PEAKS DB
332	71	Q9Y2X3	K.VKVEEEEEEKVAEEEETSVKK.K	Y	36.86	2476.21	21	0.3	620.059	4	29.48	22500000	1	28297	HFX4_FPEP23H001146-1A.raw	2	2	466	486			PEAKS DB
332	71	Q9Y2X3	K.VEEEEEEKVAEEEETSVKK.K	Y	36.82	2249.04	19	1	750.689	3	27.54	5950000	1	25917	HFX4_FPEP23H001146-1A.raw	1	1	468	486			PEAKS DB
332	71	Q9Y2X3	K.HIKEEPLS(+79.97)EEEPCTSTAIASPEK.K	Y	36.5	2604.17	23	-2.9	869.06	3	40.73	23500000	1	40040	HFX4_FPEP23H001146-1A.raw	1	1	495	517	Phosphorylation (STY)	S8:Phosphorylation (STY):0.00	PEAKS DB
332	71	Q9Y2X3	K.IEQVDKEDEITEK.K	Y	36.32	1574.77	13	-0.1	788.391	2	20.3	2110000	1	18495	HFX4_FPEP23H001146-1A.raw	1	1	445	457			PEAKS DB
332	71	Q9Y2X3	K.HIKEEPLS(+79.97)EEEPCT(+79.97)STAIASPEK.K	Y	36.19	2684.13	23	-3.1	895.716	3	45.75	9470000	1	45540	HFX4_FPEP23H001146-1A.raw	1	1	495	517	Phosphorylation (STY)	S8:Phosphorylation (STY):19.61;T14:Phosphorylation (STY):14.04	PEAKS DB
332	71	Q9Y2X3	K.HIKEEPLS(+79.97)EEEPCTSTAIASPEKK.K	Y	34.98	2732.26	24	-3.1	911.758	3	35.1	4850000	1	33870	HFX4_FPEP23H001146-1A.raw	1	1	495	518	Phosphorylation (STY)	S8:Phosphorylation (STY):0.00	PEAKS DB
332	71	Q9Y2X3	K.T(+79.97)YDPSGDSTLPTCSK.K	Y	34.61	1650.65	15	-5	826.327	2	36.12	9140000	1	35221	HFX4_FPEP23H001146-1A.raw	1	1	427	441	Phosphorylation (STY)	T1:Phosphorylation (STY):0.00	PEAKS DB
332	71	Q9Y2X3	R.KIEQVDKEDEITEKK.A	Y	33.78	1830.96	15	2.7	458.748	4	13.62	5750000	1	10731	HFX4_FPEP23H001146-1A.raw	2	2	444	458			PEAKS DB
332	71	Q9Y2X3	R.LIAHAGSLLNLAK.H	Y	33.07	1319.79	13	0	660.904	2	52.91	11700000	1	53582	HFX4_FPEP23H001146-1A.raw	2	2	298	310			PEAKS DB
332	71	Q9Y2X3	K.HAASTVQILGAEK.A	Y	32.92	1323.71	13	-1.2	662.864	2	29.42	7130000	1	28255	HFX4_FPEP23H001146-1A.raw	2	2	311	323			PEAKS DB
332	71	Q9Y2X3	K.RKIEQVDKEDEITEK.K	Y	31.77	1858.96	15	-0.4	620.662	3	13.41	5410000	1	10531	HFX4_FPEP23H001146-1A.raw	2	2	443	457			PEAKS DB
332	71	Q9Y2X3	R.SQMDGLIPGVEPR.E	Y	29.28	1397.7	13	0.9	699.857	2	56.47	0	1	57474	HFX4_FPEP23H001146-1A.raw	0	0	121	133			PEAKS DB
332	71	Q9Y2X3	K.VAEEEETSVK.K	Y	26.31	1119.53	10	-0.1	560.772	2	12.69	4230000	1	9619	HFX4_FPEP23H001146-1A.raw	1	1	476	485			PEAKS DB
332	71	Q9Y2X3	K.HIKEEPLSEEEPCT(+79.97)STAIAS(+79.97)PEKK.K	Y	25.61	2812.23	24	-2.9	938.414	3	36.87	1300000	1	36136	HFX4_FPEP23H001146-1A.raw	1	1	495	518	Phosphorylation (STY)	T14:Phosphorylation (STY):10.11;S20:Phosphorylation (STY):34.30	PEAKS DB
332	71	Q9Y2X3	R.TQLYEYLQNR.M	Y	24.21	1326.66	10	2.3	664.337	2	50.11	0	1	50432	HFX4_FPEP23H001146-1A.raw	0	0	269	278			PEAKS DB
120	73	Q09666	K.AEASIQAGAGDGEWEESEVK.L	Y	40.16	2061.91	20	1	1031.96	2	43.04	8160000	1	42757	HFX4_FPEP23H001146-1A.raw	1	1	5687	5706			PEAKS DB
120	73	Q09666	K.LPQFGISTPGSDLHVNAK.G	Y	37.5	1879.98	18	-3.5	940.994	2	55.25	1070000	1	56398	HFX4_FPEP23H001146-1A.raw	1	1	5408	5425			PEAKS DB
120	73	Q09666	K.IKGDVPSVGLEGPDVDLQGPEAK.I	Y	37.16	2319.2	23	1.7	774.074	3	54.97	3610000	1	55995	HFX4_FPEP23H001146-1A.raw	1	1	5208	5230			PEAKS DB
120	73	Q09666	K.APDVDVNIAGPDAALK.V	Y	36.63	1564.81	16	-0.8	783.411	2	54.91	0	1	55908	HFX4_FPEP23H001146-1A.raw	0	0	5057	5072			PEAKS DB
120	73	Q09666	K.IKGGADVSGGVSAPDISLGEGHLSVK.G	Y	36.2	2449.28	26	0.9	817.435	3	51.84	2960000	1	52324	HFX4_FPEP23H001146-1A.raw	1	1	5566	5591			PEAKS DB
120	73	Q09666	K.GGQIGLQAPGLSVSGPQGHLESGSGK.V	Y	35.61	2417.23	26	1	806.751	3	51.62	21200000	1	51991	HFX4_FPEP23H001146-1A.raw	1	1	5630	5655			PEAKS DB
120	73	Q09666	K.GKGGVTGSPEASISGSK.G	Y	35.36	1517.77	17	1.7	759.893	2	16.65	3410000	1	14167	HFX4_FPEP23H001146-1A.raw	1	1	5724	5740			PEAKS DB
120	73	Q09666	K.GPQVSSALNLDTSK.F	Y	34.76	1415.73	14	1.1	708.871	2	42.66	17700000	1	42280	HFX4_FPEP23H001146-1A.raw	1	1	5599	5612			PEAKS DB
120	73	Q09666	K.GSEVGFHGAAPDISVK.G	Y	34.55	1569.78	16	-2.1	524.266	3	42.46	7210000	1	42035	HFX4_FPEP23H001146-1A.raw	1	1	5529	5544			PEAKS DB
120	73	Q09666	K.GGADVSGGVSAPDISLGEGHLSVK.G	Y	34.49	2208.1	24	0.7	737.042	3	54.89	5270000	1	55847	HFX4_FPEP23H001146-1A.raw	1	1	5568	5591			PEAKS DB
120	73	Q09666	K.MEGGGAEVHAQLPSLEGDLR.G	Y	34.45	2064.99	20	-6.5	1033.5	2	54.31	0	1	55202	HFX4_FPEP23H001146-1A.raw	0	0	5248	5267			PEAKS DB
120	73	Q09666	K.GHYEVTGSDDETGK.L	Y	33.79	1493.63	14	-0.8	498.882	3	12.22	400000	1	9202	HFX4_FPEP23H001146-1A.raw	1	1	5834	5847			PEAKS DB
120	73	Q09666	K.LPTGQISGPEIK.G	Y	33.66	1238.69	12	0.5	620.351	2	42.82	11900000	1	42424	HFX4_FPEP23H001146-1A.raw	1	1	5513	5524			PEAKS DB
120	73	Q09666	K.ASLGSLEGEAEAEASSPK.G	Y	33.54	1731.82	18	2.3	866.917	2	50.01	6940000	1	50245	HFX4_FPEP23H001146-1A.raw	1	1	5748	5765			PEAKS DB
120	73	Q09666	K.VSVGAPDLSLEASEGSIK.L	Y	32.88	1757.9	18	4.8	879.964	2	56.45	0	1	57461	HFX4_FPEP23H001146-1A.raw	0	0	5385	5402			PEAKS DB
120	73	Q09666	R.EMGVDVHFPK.A	Y	32.82	1157.55	10	-1.4	579.783	2	46.5	7960000	1	46588	HFX4_FPEP23H001146-1A.raw	1	1	5677	5686			PEAKS DB
120	73	Q09666	K.GGVTGSPEASISGSK.G	Y	31.04	1332.65	15	-1.4	667.332	2	23.07	6980000	1	21138	HFX4_FPEP23H001146-1A.raw	1	1	5726	5740			PEAKS DB
120	73	Q09666	K.KQGFDLNVPGGEIDASLK.A	Y	29.84	1886.97	18	-7.3	944.487	2	56.78	0	1	57808	HFX4_FPEP23H001146-1A.raw	0	0	5039	5056			PEAKS DB
120	73	Q09666	K.FAGGLHFSGPK.V	Y	29.78	1116.57	11	-4.9	559.29	2	38.54	3340000	1	37571	HFX4_FPEP23H001146-1A.raw	1	1	5613	5623			PEAKS DB
120	73	Q09666	K.VHAPGLNLSGVGGK.M	Y	25.75	1304.72	14	-2.5	653.366	2	41	2070000	1	40179	HFX4_FPEP23H001146-1A.raw	1	1	5324	5337			PEAKS DB
120	73	Q09666	K.MPDVDISVPK.I	Y	24.99	1099.56	10	-6.7	550.783	2	53.17	957000	1	54030	HFX4_FPEP23H001146-1A.raw	1	1	5145	5154			PEAKS DB
120	73	Q09666	K.ADVDVSGPK.M	Y	24.9	886.44	9	1.7	444.228	2	16.78	182000	1	14335	HFX4_FPEP23H001146-1A.raw	1	1	1409	1417			PEAKS DB
120	73	Q09666	D.AALK.V	N	23.76	401.264	4	-0.7	402.271	1	43.23	135000000	1	43300	HFX4_FPEP23H001146-1A.raw	1	1	5069	5072			PEAKS DB
120	73	Q09666	K.VKGDVDVSLPK.L	Y	23.65	1155.65	11	3.7	578.834	2	32.1	0	1	30708	HFX4_FPEP23H001146-1A.raw	0	0	2131	2141			PEAKS DB
120	73	Q09666	K.VPGIDATTK.L	Y	22.94	900.492	9	1.9	451.254	2	23.81	5080000	1	21912	HFX4_FPEP23H001146-1A.raw	1	1	5347	5355			PEAKS DB
120	73	Q09666	K.LEGPDVSLK.G	Y	22.36	956.518	9	-0.7	479.266	2	39.2	0	1	38257	HFX4_FPEP23H001146-1A.raw	0	0	5273	5281			PEAKS DB
176	124	O60832	R.KSLPEEDVAEIQHAEEFLIKPESK.V	Y	47.31	2765.41	24	4.3	692.363	4	57.12	7840000	1	58280	HFX4_FPEP23H001146-1A.raw	2	2	20	43			PEAKS DB
176	124	O60832	K.SLPEEDVAEIQHAEEFLIKPESK.V	Y	42.13	2637.32	23	-0.9	660.336	4	57.58	918000	1	59002	HFX4_FPEP23H001146-1A.raw	1	1	21	43			PEAKS DB
176	124	O60832	R.TGFINLDKPSNPSSHEVVAWIR.R	Y	41.8	2466.27	22	3.4	823.099	3	56.89	0	1	57961	HFX4_FPEP23H001146-1A.raw	0	0	89	110			PEAKS DB
176	124	O60832	R.ESESESDETPPAAPQLIK.K	Y	41.56	1926.91	18	2.2	964.462	2	46.75	6030000	1	46715	HFX4_FPEP23H001146-1A.raw	1	1	450	467			PEAKS DB
176	124	O60832	K.DHMVTMHDVLDAQWLYDNHKDESYLR.R	Y	37.08	3230.45	26	-1.4	647.097	5	57.07	0	1	58222	HFX4_FPEP23H001146-1A.raw	0	0	258	283			PEAKS DB
176	124	O60832	R.T(+79.97)THYTPLACGSNPLKR.E	Y	36.91	1837.85	16	-6.6	613.621	3	41	12300000	1	40277	HFX4_FPEP23H001146-1A.raw	2	2	66	81	Phosphorylation (STY)	T1:Phosphorylation (STY):10.11	PEAKS DB
176	124	O60832	K.AGLESGAEPGDGDSDTTK.K	Y	34.97	1705.73	18	0.2	853.871	2	18.64	17300000	1	16530	HFX4_FPEP23H001146-1A.raw	1	1	481	498			PEAKS DB
176	124	O60832	R.TTHYTPLACGSNPLKR.E	Y	33.5	1757.89	16	0.6	586.97	3	41	13500000	1	40274	HFX4_FPEP23H001146-1A.raw	1	1	66	81			PEAKS DB
176	124	O60832	K.AGLESGAEPGDGDSDTTKK.K	Y	31.28	1833.82	19	0.5	612.282	3	14.32	5700000	1	11496	HFX4_FPEP23H001146-1A.raw	1	1	481	499			PEAKS DB
176	124	O60832	R.LHNAIEGGTQLSR.A	Y	30.75	1394.73	13	2.3	698.372	2	22.13	44100000	1	20496	HFX4_FPEP23H001146-1A.raw	2	2	159	171			PEAKS DB
176	124	O60832	R.T(+79.97)THYTPLACGSNPLK.R	Y	30.07	1681.75	15	-6.5	841.879	2	48.13	3070000	1	48372	HFX4_FPEP23H001146-1A.raw	1	1	66	80	Phosphorylation (STY)	T1:Phosphorylation (STY):11.06	PEAKS DB
176	124	O60832	K.HGKPTDSTPATWK.Q	Y	29.45	1424.7	13	0.4	475.909	3	14.53	42700000	1	11665	HFX4_FPEP23H001146-1A.raw	1	1	401	413			PEAKS DB
176	124	O60832	W.LYDNHKDESYLR.R	Y	25.61	1551.73	12	-0.8	388.94	4	19.11	4390000	1	17118	HFX4_FPEP23H001146-1A.raw	1	1	272	283			PEAKS DB
176	124	O60832	K.QEYVDYSESAK.K	Y	24.81	1317.57	11	0.2	659.794	2	24.2	18300000	1	22369	HFX4_FPEP23H001146-1A.raw	1	1	414	424			PEAKS DB
176	124	O60832	I.ILPK.K	N	22.87	469.326	4	-1.4	470.333	1	48.47	31100000	1	49011	HFX4_FPEP23H001146-1A.raw	1	1	8	11			PEAKS DB
176	124	O60832	W.KQEYVDYSESAK.K	Y	22.28	1445.67	12	1.5	482.897	3	17.5	499000	1	15240	HFX4_FPEP23H001146-1A.raw	1	1	413	424			PEAKS DB
176	124	O60832	K.IMLPGVLR.Y	Y	20.64	897.547	8	0.4	449.781	2	57.61	894000	1	59040	HFX4_FPEP23H001146-1A.raw	1	1	315	322			PEAKS DB
176	124	O60832	R.EIGDYIR.T	Y	20.24	864.434	7	0.7	433.225	2	35.81	35200000	1	34752	HFX4_FPEP23H001146-1A.raw	1	1	82	88			PEAKS DB
129	127	P11021	K.KTKPYIQVDIGGGQTK.T	Y	41.04	1731.95	16	0.3	866.984	2	31.75	4280000	1	30279	HFX4_FPEP23H001146-1A.raw	2	2	123	138			PEAKS DB
129	127	P11021	K.IEWLESHQDADIEDFK.A	Y	40.83	1973.9	16	3.9	987.961	2	56.53	7910000	1	57513	HFX4_FPEP23H001146-1A.raw	2	2	602	617			PEAKS DB
129	127	P11021	K.NQLTSNPENTVFDAK.R	Y	36.64	1676.8	15	1.2	839.409	2	45.89	41200000	1	45742	HFX4_FPEP23H001146-1A.raw	1	1	82	96			PEAKS DB
129	127	P11021	K.KKELEEIVQPIISK.L	Y	35.96	1652.97	14	0.1	827.493	2	47.98	14700000	1	48221	HFX4_FPEP23H001146-1A.raw	2	2	620	633			PEAKS DB
129	127	P11021	R.IEIESFYEGEDFSETLTR.A	Y	35.39	2163.98	18	-0.4	1083	2	57.95	1220000	1	59545	HFX4_FPEP23H001146-1A.raw	1	1	307	324			PEAKS DB
129	127	P11021	K.LYGSAGPPPTGEEDTAEKDEL	Y	35.33	2174.99	21	0	1088.5	2	45.19	20300000	1	45208	HFX4_FPEP23H001146-1A.raw	1	1	634	654			PEAKS DB
129	127	P11021	K.KSDIDEIVLVGGSTR.I	Y	34.87	1587.85	15	2.8	794.933	2	51.66	22600000	1	52238	HFX4_FPEP23H001146-1A.raw	2	2	353	367			PEAKS DB
129	127	P11021	K.VTHAVVTVPAYFNDAQR.Q	Y	34.16	1886.96	17	3.3	629.997	3	51.61	2600000	1	52092	HFX4_FPEP23H001146-1A.raw	1	1	165	181			PEAKS DB
129	127	P11021	R.IINEPTAAAIAYGLDK.R	N	33.43	1658.89	16	0	830.451	2	57.4	0	1	58738	HFX4_FPEP23H001146-1A.raw	0	0	198	213			PEAKS DB
129	127	P11021	K.LGGK(+42.05)LSSEDKETMEK.A	Y	32.92	1692.86	15	0.7	565.294	3	14.68	33300000	1	11937	HFX4_FPEP23H001146-1A.raw	3	3	582	596	Trimethylate	K4:Trimethylate:77.93	PEAKS DB
129	127	P11021	K.ELEEIVQPIISK.L	Y	31.95	1396.78	12	1.6	699.399	2	57.38	2980000	1	58694	HFX4_FPEP23H001146-1A.raw	1	1	622	633			PEAKS DB
129	127	P11021	R.TWNDPSVQQDIK.F	Y	31.81	1429.68	12	0.7	715.85	2	39.07	15100000	1	38064	HFX4_FPEP23H001146-1A.raw	1	1	102	113			PEAKS DB
129	127	P11021	K.KVTHAVVTVPAYFNDAQR.Q	Y	31.08	2015.06	18	2.3	672.695	3	45.32	3540000	1	45061	HFX4_FPEP23H001146-1A.raw	2	2	164	181			PEAKS DB
129	127	P11021	K.TKPYIQVDIGGGQTK.T	Y	30.96	1603.86	15	-1.3	802.935	2	40.83	32600000	1	39927	HFX4_FPEP23H001146-1A.raw	2	2	124	138			PEAKS DB
129	127	P11021	R.ITPSYVAFTPEGER.L	Y	28.87	1565.77	14	1.1	783.894	2	53.58	40900000	1	54458	HFX4_FPEP23H001146-1A.raw	2	2	61	74			PEAKS DB
129	127	P11021	K.DAGTIAGLNVMR.I	Y	27.53	1216.62	12	1.6	609.32	2	55.31	16400000	1	56374	HFX4_FPEP23H001146-1A.raw	1	1	186	197			PEAKS DB
129	127	P11021	R.VEIIANDQGNR.I	N	26.76	1227.62	11	0.9	614.818	2	25.85	28800000	1	23864	HFX4_FPEP23H001146-1A.raw	1	1	50	60			PEAKS DB
129	127	P11021	K.ETAEAYLGK.K	Y	26.52	980.481	9	-1	491.248	2	26.42	3690000	1	24525	HFX4_FPEP23H001146-1A.raw	1	1	155	163			PEAKS DB
129	127	P11021	K.SQIFSTASDNQPTVTIK.V	Y	26.17	1835.93	17	0.5	918.971	2	50.78	20700000	1	50992	HFX4_FPEP23H001146-1A.raw	1	1	448	464			PEAKS DB
129	127	P11021	K.FEELNMDLFR.S	Y	25.81	1312.61	10	3	657.315	2	58.14	0	1	59842	HFX4_FPEP23H001146-1A.raw	0	0	327	336			PEAKS DB
129	127	P11021	K.VYEGERPLTK.D	Y	24.31	1190.63	10	0.4	596.322	2	15.89	27200000	1	13223	HFX4_FPEP23H001146-1A.raw	2	2	465	474			PEAKS DB
129	127	P11021	K.ITITNDQNR.L	Y	22.87	1073.55	9	0.9	537.781	2	17.93	11900000	1	15629	HFX4_FPEP23H001146-1A.raw	1	1	524	532			PEAKS DB
129	127	P11021	R.IINEPTAAAIAY.G	N	22.45	1245.66	12	-0.3	623.837	2	57.36	2900000	1	58666	HFX4_FPEP23H001146-1A.raw	1	1	198	209			PEAKS DB
129	127	P11021	R.VMEHFIK.L	Y	21.19	902.468	7	0.2	452.242	2	26.25	3680000	1	24395	HFX4_FPEP23H001146-1A.raw	1	1	262	268			PEAKS DB
129	127	P11021	V.LTK.M	N	20.62	360.237	3	1.7	361.245	1	37.36	1900000	1	36632	HFX4_FPEP23H001146-1A.raw	1	1	150	152			PEAKS DB
129	127	P11021	K.VLEDSDLK.K	Y	20.02	917.471	8	-2.3	459.741	2	22.68	0	1	20845	HFX4_FPEP23H001146-1A.raw	0	0	345	352			PEAKS DB
129	127	P11021	K.LIPR.N	N	20	497.333	4	0.6	498.34	1	13.76	26200000	1	10803	HFX4_FPEP23H001146-1A.raw	1	1	436	439			PEAKS DB
271	454	Q5SSJ5	K.LAEGEEEKPEPDISSEESVSTVEEQENETPPATSSEAEQPK.G	Y	48.51	4441.98	41	1.3	1111.5	4	45.28	85000000	1	44906	HFX4_FPEP23H001146-1A.raw	1	1	57	97			PEAKS DB
271	454	Q5SSJ5	K.YVLENHPGTNSNYQMHLLK.K	Y	42.72	2257.09	19	0.4	1129.56	2	44.14	47400000	1	43830	HFX4_FPEP23H001146-1A.raw	2	2	367	385			PEAKS DB
271	454	Q5SSJ5	K.KYVLENHPGTNSNYQMHLLK.K	Y	36.42	2385.19	20	-2.2	597.303	4	37.95	7280000	1	37107	HFX4_FPEP23H001146-1A.raw	1	1	366	385			PEAKS DB
271	454	Q5SSJ5	K.ALPLIVGAQLIHADK.L	Y	32.88	1557.92	15	1.2	779.97	2	57.83	71900000	1	59407	HFX4_FPEP23H001146-1A.raw	2	2	15	29			PEAKS DB
271	454	Q5SSJ5	K.GKGASGSFVVVQK.S	Y	31.84	1262.7	13	-0.1	632.356	2	23.4	48700000	1	21606	HFX4_FPEP23H001146-1A.raw	3	3	221	233			PEAKS DB
271	454	Q5SSJ5	R.KYVSQYYPK.L	Y	31.41	1174.6	9	1.8	588.309	2	19.58	140000000	1	17671	HFX4_FPEP23H001146-1A.raw	1	1	283	291			PEAKS DB
271	454	Q5SSJ5	L.PLIVGAQLIHADK.L	Y	31.21	1373.8	13	0.8	458.942	3	57.83	4620000	1	59369	HFX4_FPEP23H001146-1A.raw	1	1	17	29			PEAKS DB
271	454	Q5SSJ5	K.YVLENHPGTNSNYQMHLLKK.T	Y	29.66	2385.19	20	0.8	796.071	3	35.95	876000	1	34938	HFX4_FPEP23H001146-1A.raw	1	1	367	386			PEAKS DB
271	454	Q5SSJ5	K.YVSQYYPK.L	Y	29.12	1046.51	8	0	1047.51	1	26.94	92200000	1	25362	HFX4_FPEP23H001146-1A.raw	2	2	284	291			PEAKS DB
271	454	Q5SSJ5	R.SSAVDPEPQVK.L	Y	29.04	1155.58	11	-1.8	578.795	2	19.82	147000000	1	18035	HFX4_FPEP23H001146-1A.raw	1	1	248	258			PEAKS DB
271	454	Q5SSJ5	K.MDAILTEAIK.A	Y	28.65	1103.59	10	0.3	552.802	2	55.35	110000000	1	56461	HFX4_FPEP23H001146-1A.raw	1	1	161	170			PEAKS DB
271	454	Q5SSJ5	K.YVLENHPGTNSNY.Q	Y	27.21	1506.67	13	1.2	754.345	2	31.82	119000000	1	30357	HFX4_FPEP23H001146-1A.raw	1	1	367	379			PEAKS DB
271	454	Q5SSJ5	K.LAEGEEEKPEPDISSEESVSTVEEQENETPPATSSEAEQPKGEPENEEK.E	Y	26.8	5354.36	49	0	1339.6	4	42.24	0	1	41812	HFX4_FPEP23H001146-1A.raw	0	0	57	105			PEAKS DB
271	454	Q5SSJ5	K.LAEGEEEKPEPDISSEESVS(+203.08)T(+114.04)VEEQENET(+203.08)PPATSSEA.E	Y	26.68	4479.93	37	1.6	1120.99	4	45.28	7530000	1	45035	HFX4_FPEP23H001146-1A.raw	1	1	57	93	HexNAcylation (ST); Ubiquitin	S20:HexNAcylation (ST):0.00;T21:Ubiquitin:0.00;T29:HexNAcylation (ST):0.00	PEAKS DB
271	454	Q5SSJ5	K.LAEGEEEKPEPDISSEESVS(+203.08)TVEEQENET(+203.08)PPAT(+114.04)SSEA.E	Y	26.29	4479.93	37	1.6	1120.99	4	45.28	7530000	1	45017	HFX4_FPEP23H001146-1A.raw	1	1	57	93	HexNAcylation (ST); Ubiquitin	S20:HexNAcylation (ST):0.00;T29:HexNAcylation (ST):0.00;T33:Ubiquitin:0.00	PEAKS DB
271	454	Q5SSJ5	K.KSGEKPLLGGSLMEY.A	Y	25.67	1607.82	15	9.2	804.926	2	54.37	0	1	55262	HFX4_FPEP23H001146-1A.raw	0	0	330	344			PEAKS DB
271	454	Q5SSJ5	K.LAEGEEEKPEPDISSEESVSTVEEQENETPPATSSEAEQPKGEPENEEKEENK(+14.02)S(+114.04)SEET.K	Y	25.06	6515.84	58	7.2	1304.18	5	37.18	0	1	36433	HFX4_FPEP23H001146-1A.raw	0	0	57	114	Methylation(KR); Ubiquitin	K53:Methylation(KR):3.13;S54:Ubiquitin:0.00	PEAKS DB
271	454	Q5SSJ5	K.SGASVVAIR.K	Y	24.83	858.492	9	-0.1	430.253	2	28.42	231000000	1	26946	HFX4_FPEP23H001146-1A.raw	1	1	176	184			PEAKS DB
271	454	Q5SSJ5	K.VEDSTMPIR.R	Y	23.88	1046.51	9	1	524.261	2	28.27	82800000	1	26751	HFX4_FPEP23H001146-1A.raw	1	1	34	42			PEAKS DB
271	454	Q5SSJ5	K.GASGTFQLK.K	Y	23.78	907.476	9	1.7	454.746	2	29.5	71600000	1	28381	HFX4_FPEP23H001146-1A.raw	1	1	321	329			PEAKS DB
271	454	Q5SSJ5	K.GASGSFVVVQK.S	Y	22.96	1077.58	11	-0.6	539.798	2	32.87	99500000	1	31358	HFX4_FPEP23H001146-1A.raw	1	1	223	233			PEAKS DB
271	454	Q5SSJ5	Y.AILSAIAAMNEPK.T	Y	22.59	1327.72	13	3.3	664.868	2	57.41	32800000	1	58711	HFX4_FPEP23H001146-1A.raw	1	1	345	357			PEAKS DB
271	454	Q5SSJ5	K.SGEKPLLGGSLMEY.A	Y	22.46	1479.73	14	0.7	740.872	2	57.58	7850000	1	58997	HFX4_FPEP23H001146-1A.raw	1	1	331	344			PEAKS DB
271	454	Q5SSJ5	K.EASYSLIR.K	Y	22.25	937.487	8	0.7	469.751	2	36.44	2900000	1	35559	HFX4_FPEP23H001146-1A.raw	1	1	275	282			PEAKS DB
271	454	Q5SSJ5	L.AEGEEEKPEPDIS(+114.04)SEESVSTVEEQENETPPATSSEAEQPKGEPENEEKEENKSSEETK.K	Y	20.62	6516.83	58	8	1304.38	5	37.17	5820000	1	36433	HFX4_FPEP23H001146-1A.raw	1	1	58	115	Ubiquitin	S13:Ubiquitin:5.14	PEAKS DB
271	454	Q5SSJ5	L.IVGAQLIHADK.L	Y	20.43	1163.67	11	0.9	388.896	3	35.03	4710000	1	33739	HFX4_FPEP23H001146-1A.raw	1	1	19	29			PEAKS DB
271	454	Q5SSJ5	K.LAEGEEEKPEPDISSEES(+114.04)VST(+203.08)VEEQENETPPAT(+203.08)SSEA.E	Y	20.26	4479.93	37	1.6	1120.99	4	45.28	7530000	1	45007	HFX4_FPEP23H001146-1A.raw	1	1	57	93	Ubiquitin; HexNAcylation (ST)	S18:Ubiquitin:0.00;T21:HexNAcylation (ST):0.00;T33:HexNAcylation (ST):0.00	PEAKS DB
271	454	Q5SSJ5	K.YPSLELER.R	Y	20	1005.51	8	0.1	503.764	2	46.54	385000000	1	46283	HFX4_FPEP23H001146-1A.raw	1	1	191	198			PEAKS DB
373	57	P12956	K.TEGDEEAEEEQEENLEASGDYK.Y	Y	47.9	2499.99	22	1.4	1251	2	34.78	43300000	1	33457	HFX4_FPEP23H001146-1A.raw	2	2	10	31			PEAKS DB
373	57	P12956	R.SDSFENPVLQQHFR.N	Y	39.46	1702.81	14	0	852.41	2	49.57	90400000	1	49844	HFX4_FPEP23H001146-1A.raw	2	2	475	488			PEAKS DB
373	57	P12956	Y.YKTEGDEEAEEEQEENLEASGDYK.Y	Y	39.44	2791.15	24	0	931.389	3	31.61	4840000	1	30061	HFX4_FPEP23H001146-1A.raw	1	1	8	31			PEAKS DB
373	57	P12956	R.IMLFTNEDNPHGNDSAK.A	Y	39.43	1901.86	17	-0.1	951.936	2	42.36	101000000	1	41955	HFX4_FPEP23H001146-1A.raw	2	2	166	182			PEAKS DB
373	57	P12956	R.VHFEESSKLEDLLR.K	Y	38.94	1700.87	14	2.3	851.446	2	54.25	0	1	55139	HFX4_FPEP23H001146-1A.raw	0	0	231	244			PEAKS DB
373	57	P12956	R.RNIPPYFVALVPQEEELDDQK.I	Y	37.8	2499.26	21	1.8	834.097	3	57.72	2500000	1	59176	HFX4_FPEP23H001146-1A.raw	1	1	404	424			PEAKS DB
373	57	P12956	R.TFNTSTGGLLLPSDTK.R	Y	35.7	1650.85	16	2.4	826.433	2	56.72	30200000	1	57660	HFX4_FPEP23H001146-1A.raw	1	1	302	317			PEAKS DB
373	57	P12956	R.TFNTSTGGLLLPSDTKR.S	Y	34.36	1806.95	17	2.6	904.483	2	50.74	18700000	1	50961	HFX4_FPEP23H001146-1A.raw	2	2	302	318			PEAKS DB
373	57	P12956	K.ELVYPPDYNPEGK.V	Y	31.78	1519.72	13	-1	760.866	2	47.97	114000000	1	48295	HFX4_FPEP23H001146-1A.raw	1	1	527	539			PEAKS DB
373	57	P12956	R.DIISIAEDEDLR.V	Y	30.88	1387.68	12	3	694.851	2	57.59	2830000	1	58996	HFX4_FPEP23H001146-1A.raw	1	1	219	230			PEAKS DB
373	57	P12956	R.QIILEKEETEELK.R	N	30.63	1600.86	13	-2.8	801.433	2	38.99	0	1	38053	HFX4_FPEP23H001146-1A.raw	0	0	326	338			PEAKS DB
373	57	P12956	K.NIYVLQELDNPGAK.R	Y	30.3	1572.81	14	1.1	787.415	2	57.48	3770000	1	58848	HFX4_FPEP23H001146-1A.raw	1	1	101	114			PEAKS DB
373	57	P12956	R.ILELDQFK.G	Y	30.01	1004.55	8	1	1005.56	1	55.59	24500000	1	56755	HFX4_FPEP23H001146-1A.raw	2	2	116	123			PEAKS DB
373	57	P12956	R.LGSLVDEFK.E	Y	27.02	1006.53	9	1.1	504.275	2	54.46	84900000	1	55240	HFX4_FPEP23H001146-1A.raw	1	1	518	526			PEAKS DB
373	57	P12956	K.VEYSEEELK.T	Y	26.77	1124.52	9	0.3	563.269	2	26.27	77600000	1	24299	HFX4_FPEP23H001146-1A.raw	1	1	557	565			PEAKS DB
373	57	P12956	K.FTVPMLK.E	Y	24.68	834.467	7	0.3	418.241	2	56.93	34800000	1	57824	HFX4_FPEP23H001146-1A.raw	1	1	576	582			PEAKS DB
373	57	P12956	R.QIILEKEETEELKR.F	Y	24.42	1756.96	14	-1.3	440.246	4	32.14	2070000	1	30801	HFX4_FPEP23H001146-1A.raw	1	1	326	339			PEAKS DB
373	57	P12956	E.DLLR.K	N	22.21	515.307	4	0	516.314	1	47.03	482000000	1	47520	HFX4_FPEP23H001146-1A.raw	1	1	241	244			PEAKS DB
373	57	P12956	F.KNIYVLQELDNPGAK.R	Y	21.14	1700.91	15	6.5	567.981	3	51.18	38500000	1	51846	HFX4_FPEP23H001146-1A.raw	1	1	100	114			PEAKS DB
373	57	P12956	K.KQELLEALTK.H	Y	20.79	1171.68	10	-0.7	391.567	3	43.32	644000	1	43132	HFX4_FPEP23H001146-1A.raw	1	1	596	605			PEAKS DB
373	57	P12956	K.RLGSLVDEFK.E	Y	20.64	1162.63	10	1.3	582.325	2	47.5	10300000	1	47595	HFX4_FPEP23H001146-1A.raw	1	1	517	526			PEAKS DB
373	57	P12956	A.LTK.H	N	20.62	360.237	3	1.7	361.245	1	37.36	1900000	1	36632	HFX4_FPEP23H001146-1A.raw	1	1	603	605			PEAKS DB
496	227	P67809	R.EDGNEEDKENQGDETQGQQPPQR.R	Y	45.17	2627.1	23	0.7	876.707	3	10.78	106000000	1	7598	HFX4_FPEP23H001146-1A.raw	1	1	257	279			PEAKS DB
496	227	P67809	R.RPQYSNPPVQGEVMEGADNQGAGEQGRPVR.Q	Y	42.75	3222.52	30	-0.5	806.638	4	32.89	95200000	1	31382	HFX4_FPEP23H001146-1A.raw	2	2	205	234			PEAKS DB
496	227	P67809	R.RPQYSNPPVQGEVMEGADNQGAGEQGR.P	Y	42.03	2870.3	27	2	957.776	3	34.04	54200000	1	32613	HFX4_FPEP23H001146-1A.raw	1	1	205	231			PEAKS DB
496	227	P67809	R.NYQQNYQNSESGEKNEGSESAPEGQAQQR.R	Y	40.39	3256.39	29	1.5	1086.47	3	14.97	20600000	1	12195	HFX4_FPEP23H001146-1A.raw	1	1	157	185			PEAKS DB
496	227	P67809	R.NDTKEDVFVHQTAIK.K	N	38	1743.88	15	0.5	872.947	2	28.94	143000000	1	27600	HFX4_FPEP23H001146-1A.raw	2	2	78	92			PEAKS DB
496	227	P67809	R.SVGDGETVEFDVVEGEK.G	N	36.65	1794.82	17	0.9	898.416	2	54.38	114000000	1	55148	HFX4_FPEP23H001146-1A.raw	1	1	102	118			PEAKS DB
496	227	P67809	R.EDGNEEDKENQGDETQGQQPPQRR.Y	Y	35.58	2783.2	24	0.6	696.807	4	10.41	3400000	1	7190	HFX4_FPEP23H001146-1A.raw	1	1	257	280			PEAKS DB
496	227	P67809	K.NEGSESAPEGQAQQR.R	Y	35.53	1586.69	15	1.7	794.355	2	10.61	3570000	1	7415	HFX4_FPEP23H001146-1A.raw	1	1	171	185			PEAKS DB
496	227	P67809	K.EDVFVHQTAIK.K	N	35.5	1285.67	11	0	643.841	2	32.17	24900000	1	30783	HFX4_FPEP23H001146-1A.raw	2	2	82	92			PEAKS DB
496	227	P67809	K.GAEAANVTGPGGVPVQGSK.Y	Y	32.28	1694.86	19	0.1	848.437	2	31.5	213000000	1	29795	HFX4_FPEP23H001146-1A.raw	1	1	119	137			PEAKS DB
496	227	P67809	Y.GRRPQYSNPPVQGEVMEGADNQGAGEQGRPVR.Q	Y	32.03	3435.64	32	0	688.136	5	28.67	11100000	1	27241	HFX4_FPEP23H001146-1A.raw	1	1	203	234			PEAKS DB
496	227	P67809	K.AADPPAENSSAPEAEQGGAE	Y	31.38	1896.8	20	-0.4	949.405	2	21.44	6270000	1	19466	HFX4_FPEP23H001146-1A.raw	1	1	305	324			PEAKS DB
496	227	P67809	R.RPQYSNPPVQGEVMEGADN.Q	Y	30.4	2086.94	19	-2.6	1044.47	2	38.26	0	1	37381	HFX4_FPEP23H001146-1A.raw	0	0	205	223			PEAKS DB
496	227	P67809	N.SESGEKNEGSESAPEGQAQQR.R	Y	30.18	2203.96	21	2.1	735.661	3	10.35	0	1	7124	HFX4_FPEP23H001146-1A.raw	0	0	165	185			PEAKS DB
496	227	P67809	Q.QNYQNS(+203.08)ES(+203.08)GEKNEGSESAPEGQAQQR.R	Y	28.06	3257.38	26	-3.4	1086.8	3	15.25	6220000	1	12602	HFX4_FPEP23H001146-1A.raw	2	2	160	185	HexNAcylation (ST)	S6:HexNAcylation (ST):31.37;S8:HexNAcylation (ST):34.75	PEAKS DB
496	227	P67809	R.NYQQNYQNSESGEK.N	Y	27.5	1687.71	14	0.6	844.861	2	12.18	12900000	1	9070	HFX4_FPEP23H001146-1A.raw	1	1	157	170			PEAKS DB
496	227	P67809	R.NGYGFINR.N	N	26.02	939.456	8	0.4	470.736	2	33.77	12300000	1	32342	HFX4_FPEP23H001146-1A.raw	1	1	70	77			PEAKS DB
496	227	P67809	E.EDK(+56.03)E(+541.06)NQGDETQGQQPPQRR.Y	Y	22.55	2836.11	19	-0.3	710.035	4	10.43	158000	1	7196	HFX4_FPEP23H001146-1A.raw	1	1	262	280	Kpr; ADP	K3:Kpr:1000.00;E4:ADP:0.00	PEAKS DB
496	227	P67809	R.FPPYYMR.R	Y	22.43	972.453	7	1.1	487.234	2	47.22	41200000	1	47341	HFX4_FPEP23H001146-1A.raw	1	1	193	199			PEAKS DB
422	394	E9PB61	K.WQHDLFDSGFGGGAGVETGGK.L	N	46.43	2120.96	21	0	1061.48	2	55.55	118000000	1	56753	HFX4_FPEP23H001146-1A.raw	2	2	94	114			PEAKS DB
422	394	E9PB61	K.QLPDKWQHDLFDSGFGGGAGVETGGK.L	N	45.82	2702.27	26	2.4	1352.15	2	56.75	210000000	1	57827	HFX4_FPEP23H001146-1A.raw	3	3	89	114			PEAKS DB
422	394	E9PB61	K.QYNGVPLDGRPMNIQLVTSQIDAQR.R	N	44.35	2812.43	25	1.1	938.485	3	57.38	65300000	1	58691	HFX4_FPEP23H001146-1A.raw	2	2	172	196			PEAKS DB
422	394	E9PB61	K.QQLSAEELDAQLDAYNAR.M	N	41.94	2033.97	18	1.4	1017.99	2	56.7	248000000	1	57794	HFX4_FPEP23H001146-1A.raw	2	2	243	260			PEAKS DB
422	394	E9PB61	R.GGGPIR(+14.02)NRPAIAR(+28.03)GAAGGGGR.N	N	33.15	1959.1	21	-0.4	392.827	5	13.98	2070000	1	11144	HFX4_FPEP23H001146-1A.raw	1	1	58	78	Methylation(KR); Dimethylation(KR)	R6:Methylation(KR):5.99;R13:Dimethylation(KR):25.58	PEAKS DB
422	394	E9PB61	R.SLGTADVHFER.K	N	32.08	1230.6	11	-0.8	411.207	3	32.19	434000000	1	30810	HFX4_FPEP23H001146-1A.raw	2	2	152	162			PEAKS DB
422	394	E9PB61	L.GTADVHFER.K	N	30.1	1030.48	9	0.7	516.249	2	32.22	59200000	1	30816	HFX4_FPEP23H001146-1A.raw	1	1	154	162			PEAKS DB
422	394	E9PB61	K.MDMSLDDIIK.L	N	29.93	1179.55	10	1.3	590.784	2	57.94	163000000	1	59488	HFX4_FPEP23H001146-1A.raw	1	1	12	21			PEAKS DB
422	394	E9PB61	L.DGRPMNIQLVTSQIDAQR.R	N	29.37	2041.04	18	-1.6	681.352	3	56.04	2430000	1	57067	HFX4_FPEP23H001146-1A.raw	1	1	179	196			PEAKS DB
422	394	E9PB61	M.ADK(+42.01)MDMSLDDIIK.L	N	29.3	1535.72	13	-1.7	768.866	2	58.01	4820000	1	59654	HFX4_FPEP23H001146-1A.raw	1	1	9	21	Acetylation (K)	K3:Acetylation (K):213.35	PEAKS DB
422	394	E9PB61	R.VNR(+28.03)GGGPIRNR(+28.03)PAIAR(+28.03)GAAGGGGR.N	N	28.91	2370.36	24	-1.1	396.067	6	13.8	5150000	1	10952	HFX4_FPEP23H001146-1A.raw	1	1	55	78	Dimethylation(KR)	R3:Dimethylation(KR):16.36;R11:Dimethylation(KR):0.00;R16:Dimethylation(KR):34.75	PEAKS DB
422	394	E9PB61	R.NR(+28.03)GAGGFGGGGGTR.R	N	27.37	1247.61	14	-0.9	416.878	3	11.07	3410000	1	7887	HFX4_FPEP23H001146-1A.raw	1	1	210	223	Dimethylation(KR)	R2:Dimethylation(KR):111.78	PEAKS DB
422	394	E9PB61	K.QYNGVPLDGR.P	N	26.57	1117.55	10	-3.1	559.781	2	30.74	24100000	1	29168	HFX4_FPEP23H001146-1A.raw	1	1	172	181			PEAKS DB
422	394	E9PB61	R.NR(+14.02)PAIAR(+28.03)GAAGGGGR.N	N	26.56	1421.8	15	1.7	474.94	3	10.81	283000	1	7648	HFX4_FPEP23H001146-1A.raw	1	1	64	78	Methylation(KR); Dimethylation(KR)	R2:Methylation(KR):51.00;R7:Dimethylation(KR):51.00	PEAKS DB
422	394	E9PB61	M.NIQLVTSQIDAQR.R	N	26.12	1484.79	13	-0.1	743.404	2	49.94	58600000	1	50121	HFX4_FPEP23H001146-1A.raw	1	1	184	196			PEAKS DB
422	394	E9PB61	S.LGTADVHFER.K	N	24.76	1143.57	10	-1.6	572.79	2	32.2	0	1	30864	HFX4_FPEP23H001146-1A.raw	0	0	153	162			PEAKS DB
422	394	E9PB61	R.NRPAIAR(+28.03)GAAGGGGR.N	N	24.18	1407.78	15	0.1	470.267	3	10.59	3010000	1	7393	HFX4_FPEP23H001146-1A.raw	1	1	64	78	Dimethylation(KR)	R7:Dimethylation(KR):46.25	PEAKS DB
422	394	E9PB61	F.DSGFGGGAGVETGGK.L	N	23.81	1294.58	15	2	648.298	2	24.13	2950000	1	22321	HFX4_FPEP23H001146-1A.raw	1	1	100	114			PEAKS DB
422	394	E9PB61	M.PDSAPAMADK.M	Y	23.05	1001.45	10	0.6	501.732	2	14.43	1760000	1	11622	HFX4_FPEP23H001146-1A.raw	1	1	2	11			PEAKS DB
422	394	E9PB61	V.NR(+28.03)GGGPIR(+28.03)NRPAIAR(+28.03)GAAGGGGR.N	N	22.8	2271.29	23	-0.2	455.265	5	13.79	0	1	10944	HFX4_FPEP23H001146-1A.raw	0	0	56	78	Dimethylation(KR)	R2:Dimethylation(KR):19.61;R8:Dimethylation(KR):0.00;R15:Dimethylation(KR):58.06	PEAKS DB
422	394	E9PB61	K.QYNGVPLDGRPM.N	N	21.79	1345.64	12	0.4	673.83	2	46.3	16000000	1	46163	HFX4_FPEP23H001146-1A.raw	1	1	172	183			PEAKS DB
412	65	E9PK91	K.YQGDGIVEDEEETMENNEEK.K	N	42.56	2356.95	20	-0.2	1179.48	2	46.92	19800000	1	47067	HFX4_FPEP23H001146-1A.raw	2	2	843	862			PEAKS DB
412	65	E9PK91	K.DTFEHDPSESIDEFNK.S	N	41.45	1908.8	16	0.4	955.408	2	45.39	16500000	1	45088	HFX4_FPEP23H001146-1A.raw	2	2	189	204			PEAKS DB
412	65	E9PK91	K.WTHDKYQGDGIVEDEEETMENNEEK.K	N	38.79	3024.26	25	3.7	1009.1	3	41.66	16400000	1	41033	HFX4_FPEP23H001146-1A.raw	2	2	838	862			PEAKS DB
412	65	E9PK91	R.YS(+79.97)PSQNS(+79.97)PIHHIPSR.R	N	38.26	1878.78	15	0.7	627.268	3	31.18	2410000	1	29576	HFX4_FPEP23H001146-1A.raw	1	1	284	298	Phosphorylation (STY)	S2:Phosphorylation (STY):0.00;S7:Phosphorylation (STY):0.00	PEAKS DB
412	65	E9PK91	K.FNDSEGDDTEETEDYR.Q	N	37.67	1920.71	16	0.6	961.365	2	24.3	8060000	1	22493	HFX4_FPEP23H001146-1A.raw	1	1	394	409			PEAKS DB
412	65	E9PK91	K.STSESFIQHIVSLVHHVK.E	N	36.8	2047.09	18	1.1	683.37	3	57.75	17100000	1	59210	HFX4_FPEP23H001146-1A.raw	1	1	600	617			PEAKS DB
412	65	E9PK91	K.KAEGEPQEES(+79.97)PLK.S	N	34.81	1520.68	13	-0.1	761.345	2	16.65	14400000	1	14065	HFX4_FPEP23H001146-1A.raw	1	1	168	180	Phosphorylation (STY)	S10:Phosphorylation (STY):1000.00	PEAKS DB
412	65	E9PK91	K.GRAEGEWEDQEALDYFSDKESGK.Q	N	34.13	2645.15	23	3.2	662.297	4	52.31	1600000	1	52939	HFX4_FPEP23H001146-1A.raw	1	1	369	391			PEAKS DB
412	65	E9PK91	R.SSFYPDGGDQETAK.T	N	33.33	1500.64	14	0.4	751.326	2	27.87	17800000	1	26234	HFX4_FPEP23H001146-1A.raw	1	1	319	332			PEAKS DB
412	65	E9PK91	R.GTFHDDRDDGVDYWAK.R	Y	32.39	1895.81	16	1	632.944	3	35.64	4560000	1	34514	HFX4_FPEP23H001146-1A.raw	1	1	797	812			PEAKS DB
412	65	E9PK91	K.ETGYVVERPSTTK.D	N	32.08	1465.74	13	0.3	733.878	2	19.17	9950000	1	17153	HFX4_FPEP23H001146-1A.raw	1	1	463	475			PEAKS DB
412	65	E9PK91	K.MAPVPLDDSNRPASLTK.D	N	31.81	1810.92	17	-0.1	906.47	2	42.36	95600000	1	42008	HFX4_FPEP23H001146-1A.raw	2	2	551	567			PEAKS DB
412	65	E9PK91	K.YQGDGIVEDEEETMENNEEKK.D	N	31.42	2485.04	21	1.8	829.357	3	41.93	15300000	1	41360	HFX4_FPEP23H001146-1A.raw	1	1	843	863			PEAKS DB
412	65	E9PK91	R.LLASTLVHSVK.K	N	30.93	1166.7	11	0.2	584.359	2	42.85	93000000	1	42488	HFX4_FPEP23H001146-1A.raw	2	2	570	580			PEAKS DB
412	65	E9PK91	K.MIASDSHRPEVK.L	N	30.19	1368.68	12	2.1	685.35	2	12.18	15500000	1	9146	HFX4_FPEP23H001146-1A.raw	2	2	537	548			PEAKS DB
412	65	E9PK91	K.LKDLFDYS(+79.97)PPLHK.N	N	29.17	1651.8	13	2.5	551.609	3	56.68	4760000	1	57635	HFX4_FPEP23H001146-1A.raw	1	1	505	517	Phosphorylation (STY)	S8:Phosphorylation (STY):0.00	PEAKS DB
412	65	E9PK91	K.SQEEPKDTFEHDPSESIDEFNK.S	N	28.62	2607.12	22	1	652.789	4	41.32	27300000	1	40544	HFX4_FPEP23H001146-1A.raw	1	1	183	204			PEAKS DB
412	65	E9PK91	K.KAEGEPQEESPLK.S	N	28.37	1440.71	13	-0.1	481.244	3	17.15	4260000	1	14695	HFX4_FPEP23H001146-1A.raw	1	1	168	180			PEAKS DB
412	65	E9PK91	K.LKDLFDYSPPLHK.N	N	27.55	1571.83	13	-0.3	393.966	4	52.14	8100000	1	52710	HFX4_FPEP23H001146-1A.raw	1	1	505	517			PEAKS DB
412	65	E9PK91	K.SAAMTLNER.F	N	26.53	991.476	9	-1.6	496.744	2	19.99	5230000	1	18307	HFX4_FPEP23H001146-1A.raw	1	1	623	631			PEAKS DB
412	65	E9PK91	R.DDGVDYWAK.R	N	25.64	1067.46	9	-1.4	534.735	2	41.86	406000	1	41415	HFX4_FPEP23H001146-1A.raw	1	1	804	812			PEAKS DB
412	65	E9PK91	K.KAEGEPQEES(+79.97)PLKSK.S	N	21.37	1735.8	15	0.1	579.608	3	12.89	2270000	1	9861	HFX4_FPEP23H001146-1A.raw	1	1	168	182	Phosphorylation (STY)	S10:Phosphorylation (STY):15.39	PEAKS DB
412	65	E9PK91	L.ASTLVHSVK.K	N	20.73	940.534	9	-4.2	471.272	2	42.89	12900000	1	42582	HFX4_FPEP23H001146-1A.raw	1	1	572	580			PEAKS DB
412	65	E9PK91	Y.HR(+28.03)GGYRPVWNR.R	N	20.06	1424.75	11	-0.8	357.195	4	15.42	2410000	1	12742	HFX4_FPEP23H001146-1A.raw	1	1	89	99	Dimethylation(KR)	R2:Dimethylation(KR):12.42	PEAKS DB
564	83	Q15059	K.QASASYDSEEEEEGLPMSYDEK.R	Y	44.07	2493	22	2.3	1247.51	2	47.64	3750000	1	47758	HFX4_FPEP23H001146-1A.raw	1	1	556	577			PEAKS DB
564	83	Q15059	K.MPDEPVEAPALPAPAAPMVSK.G	Y	44.06	2117.05	21	2.1	1059.54	2	57.4	2390000	1	58722	HFX4_FPEP23H001146-1A.raw	1	1	415	435			PEAKS DB
564	83	Q15059	K.AVHEQLAALSQAPVNKPK.K	Y	43.46	1900.05	18	1.8	951.035	2	33.61	27900000	1	32163	HFX4_FPEP23H001146-1A.raw	2	2	472	489			PEAKS DB
564	83	Q15059	K.VAQMPQEEVELLPPAPK.G	Y	35.85	1874.98	17	0.4	938.498	2	57.28	3070000	1	58523	HFX4_FPEP23H001146-1A.raw	1	1	137	153			PEAKS DB
564	83	Q15059	R.EYPDAQGFAADVR.L	Y	34.38	1437.65	13	0.7	719.834	2	47.23	42000000	1	47221	HFX4_FPEP23H001146-1A.raw	1	1	369	381			PEAKS DB
564	83	Q15059	K.DLEDGEVPQHAGK.K	Y	33.14	1393.65	13	0.3	697.831	2	19.26	21400000	1	17292	HFX4_FPEP23H001146-1A.raw	1	1	292	304			PEAKS DB
564	83	Q15059	K.PVDAEALELHDYHDIIK.H	Y	32.29	1976.98	17	0.9	495.254	4	54.33	2030000	1	55206	HFX4_FPEP23H001146-1A.raw	1	1	337	353			PEAKS DB
564	83	Q15059	K.DLEDGEVPQHAGKK.G	Y	32.14	1521.74	14	1.3	508.255	3	14.53	2990000	1	11706	HFX4_FPEP23H001146-1A.raw	1	1	292	305			PEAKS DB
564	83	Q15059	K.HQFAWPFYQPVDAIK.L	Y	30.54	1845.92	15	0.5	616.314	3	57.82	480000	1	59338	HFX4_FPEP23H001146-1A.raw	1	1	53	67			PEAKS DB
564	83	Q15059	K.YNPPDHEVVAMAR.K	N	30.27	1497.7	13	1.5	500.243	3	32.99	12700000	1	31435	HFX4_FPEP23H001146-1A.raw	1	1	390	402			PEAKS DB
564	83	Q15059	K.KDLEDGEVPQHAGK.K	Y	29.75	1521.74	14	0	508.255	3	13.08	3820000	1	10065	HFX4_FPEP23H001146-1A.raw	1	1	291	304			PEAKS DB
564	83	Q15059	K.TNQLQYMQNVVVK.T	Y	29.4	1563.81	13	-1.1	782.91	2	53.71	2180000	1	54689	HFX4_FPEP23H001146-1A.raw	1	1	36	48			PEAKS DB
564	83	Q15059	K.HPMDLSTVK.R	N	28.19	1026.52	9	2.7	514.267	2	20.97	19700000	1	19134	HFX4_FPEP23H001146-1A.raw	2	2	354	362			PEAKS DB
564	83	Q15059	R.LAELQEQLK.A	N	28.04	1070.6	9	2.7	536.307	2	37.33	31800000	1	36656	HFX4_FPEP23H001146-1A.raw	1	1	463	471			PEAKS DB
564	83	Q15059	K.RKADTTTPTTSAITASR.S	Y	27.47	1776.93	17	0.9	593.319	3	16.62	0	1	14196	HFX4_FPEP23H001146-1A.raw	0	0	244	260			PEAKS DB
564	83	Q15059	R.KLQDVFEMR.F	N	26.56	1164.6	9	-0.4	583.305	2	47.16	41900000	1	47177	HFX4_FPEP23H001146-1A.raw	1	1	403	411			PEAKS DB
564	83	Q15059	K.ADTTTPTTSAITASR.S	Y	25.76	1492.74	15	0.2	747.376	2	27.74	5340000	1	26107	HFX4_FPEP23H001146-1A.raw	1	1	246	260			PEAKS DB
564	83	Q15059	K.LQDVFEMR.F	N	25.58	1036.5	8	2.6	519.259	2	52.28	4480000	1	52851	HFX4_FPEP23H001146-1A.raw	1	1	404	411			PEAKS DB
564	83	Q15059	R.SES(+79.97)PPPLSDPK.Q	Y	23.72	1232.53	11	0.7	617.274	2	29.16	30400000	1	27933	HFX4_FPEP23H001146-1A.raw	1	1	261	271	Phosphorylation (STY)	S3:Phosphorylation (STY):8.22	PEAKS DB
564	83	Q15059	R.LMFSNCYK.Y	N	23.38	1004.45	8	0.8	503.231	2	52.49	4780000	1	53028	HFX4_FPEP23H001146-1A.raw	1	1	382	389			PEAKS DB
564	83	Q15059	F.YKPVDAEALELHDYHDIIK.H	Y	23.08	2268.14	19	0.4	568.043	4	52.38	22000000	1	52933	HFX4_FPEP23H001146-1A.raw	1	1	335	353			PEAKS DB
564	83	Q15059	R.QLSLDINR.L	Y	22.73	957.524	8	-0.6	479.769	2	43.37	19700000	1	43107	HFX4_FPEP23H001146-1A.raw	1	1	579	586			PEAKS DB
564	83	Q15059	Y.AWPFYKPVDAEALELHDYHDIIK.H	Y	22.73	2769.38	23	2.2	924.136	3	57.38	1750000	1	58708	HFX4_FPEP23H001146-1A.raw	1	1	331	353			PEAKS DB
564	83	Q15059	K.LNLPDYHK.I	Y	22.69	998.519	8	-0.8	500.266	2	32.08	2980000	1	30654	HFX4_FPEP23H001146-1A.raw	1	1	68	75			PEAKS DB
564	83	Q15059	L.EDGEVPQHAGK.K	Y	20.3	1165.54	11	1.2	583.776	2	19.25	0	1	17360	HFX4_FPEP23H001146-1A.raw	0	0	294	304			PEAKS DB
40	551	Q02539	K.KPAGPSVSELIVQAASSSK.E	Y	43.59	1855.01	19	2	928.512	2	56.81	71600000	1	57812	HFX4_FPEP23H001146-1A.raw	2	2	37	55			PEAKS DB
40	551	Q02539	V.PPAPAASAAPEKPLAGK.K	Y	38.78	1571.87	17	2.9	786.943	2	45.16	1200000	1	44902	HFX4_FPEP23H001146-1A.raw	1	1	6	22			PEAKS DB
40	551	Q02539	M.SETVPPAPAASAAPEKPLAGK.K	Y	37.95	1988.06	21	2.8	995.039	2	35.32	2440000	1	34153	HFX4_FPEP23H001146-1A.raw	1	1	2	22			PEAKS DB
40	551	Q02539	K.KKPAGPSVSELIVQAASSSK.E	Y	35.12	1983.1	20	1.1	662.041	3	51.38	3680000000	1	51662	HFX4_FPEP23H001146-1A.raw	6	6	36	55			PEAKS DB
40	551	Q02539	K.ALAAAGYDVEKNNSR.I	N	34.34	1577.78	15	1.5	789.898	2	23.06	56200000	1	21096	HFX4_FPEP23H001146-1A.raw	3	3	68	82			PEAKS DB
40	551	Q02539	K.KALAAAGYDVEK.N	N	34.13	1234.66	12	0.6	618.335	2	22	6660000000	1	19595	HFX4_FPEP23H001146-1A.raw	2	2	67	78			PEAKS DB
40	551	Q02539	K.ALAAAGYDVEK.N	N	33.11	1106.56	11	-2.1	1107.57	1	30.75	27800000000	1	29420	HFX4_FPEP23H001146-1A.raw	5	5	68	78			PEAKS DB
40	551	Q02539	K.SLVSKGTLVQTK.G	N	31.25	1259.74	12	0.9	630.88	2	26.2	38400000	1	24322	HFX4_FPEP23H001146-1A.raw	2	2	89	100			PEAKS DB
40	551	Q02539	V.PPAPAASAAPEKPLAGKK.A	Y	31.03	1699.96	18	0	850.988	2	36.6	5720000	1	35672	HFX4_FPEP23H001146-1A.raw	1	1	6	23			PEAKS DB
40	551	Q02539	L.AAAGYDVEKNNSR.I	N	30.68	1393.66	13	-0.1	697.837	2	23.21	834000	1	21327	HFX4_FPEP23H001146-1A.raw	1	1	70	82			PEAKS DB
40	551	Q02539	A.LKKALAAAGYDVEK.N	N	30.23	1475.83	14	0.7	738.925	2	22.63	4870000	1	20811	HFX4_FPEP23H001146-1A.raw	2	2	65	78			PEAKS DB
40	551	Q02539	K.KALAAAGYDVEKNNSR.I	N	29.64	1705.87	16	0	569.632	3	17.15	0	1	14802	HFX4_FPEP23H001146-1A.raw	0	0	67	82			PEAKS DB
40	551	Q02539	L.AAAGYDVEK.N	N	27.54	922.44	9	0.8	923.448	1	31.68	78400000	1	30294	HFX4_FPEP23H001146-1A.raw	2	2	70	78			PEAKS DB
40	551	Q02539	K.GTGASGSFK.L	N	25.08	810.387	9	-1.3	406.2	2	11.18	72100000	1	7975	HFX4_FPEP23H001146-1A.raw	1	1	101	109			PEAKS DB
40	551	Q02539	K.SLVSK(+42.01)GTLVQTK.G	N	24.76	1301.76	12	0.7	651.885	2	47.1	37900000	1	47056	HFX4_FPEP23H001146-1A.raw	1	1	89	100	Acetylation (K)	K5:Acetylation (K):56.54	PEAKS DB
40	551	Q02539	K.LGIKSLVSK.G	N	24.56	943.607	9	-0.2	472.81	2	47.67	468000	1	47893	HFX4_FPEP23H001146-1A.raw	1	1	85	93			PEAKS DB
40	551	Q02539	A.LAAAGYDVEK.N	N	24.52	1035.52	10	-3.4	518.767	2	30.76	57200000	1	29229	HFX4_FPEP23H001146-1A.raw	1	1	69	78			PEAKS DB
40	551	Q02539	M.S(+79.97)ETVPPAPAASAAPEKPLAGK.K	Y	23.85	2068.02	21	-2.6	518.012	4	44.79	20200000	1	44097	HFX4_FPEP23H001146-1A.raw	1	1	2	22	Phosphorylation (STY)	S1:Phosphorylation (STY):0.00	PEAKS DB
40	551	Q02539	L.AALK.K	N	23.76	401.264	4	-0.7	402.271	1	43.23	135000000	1	43300	HFX4_FPEP23H001146-1A.raw	1	1	63	66			PEAKS DB
40	551	Q02539	R.GGVSLAALK.K	Y	22.72	814.491	9	-2.1	408.252	2	43.13	642000000	1	43202	HFX4_FPEP23H001146-1A.raw	1	1	58	66			PEAKS DB
40	551	Q02539	K.ALAAAGYDVEK(+114.04).N	N	22.51	1220.6	11	-2.8	611.307	2	29.48	927000	1	28312	HFX4_FPEP23H001146-1A.raw	1	1	68	78	Ubiquitin	K11:Ubiquitin:1000.00	PEAKS DB
40	551	Q02539	K.GTLVQTK.G	N	22.01	745.433	7	-0.6	373.724	2	14.02	14600000	1	11090	HFX4_FPEP23H001146-1A.raw	1	1	94	100			PEAKS DB
40	551	Q02539	K.ALAAAGYDVEK(+14.02).N	N	22	1120.58	11	0.5	561.296	2	39.02	0	1	38086	HFX4_FPEP23H001146-1A.raw	0	0	68	78	Methylation(KR)	K11:Methylation(KR):1000.00	PEAKS DB
40	551	Q02539	R.GGVSLAALKK.A	Y	21.73	942.586	10	6.8	472.304	2	29.48	0	1	28380	HFX4_FPEP23H001146-1A.raw	0	0	58	67			PEAKS DB
40	551	Q02539	Y.DVEK.N	N	21.2	489.243	4	0.7	490.251	1	21.62	34600000	1	19610	HFX4_FPEP23H001146-1A.raw	1	1	75	78			PEAKS DB
40	551	Q02539	V.SLAALK.K	N	21.09	601.38	6	-2.1	602.386	1	43.22	1350000000	1	42905	HFX4_FPEP23H001146-1A.raw	1	1	61	66			PEAKS DB
40	551	Q02539	S.LAALK.K	N	20.84	514.348	5	1.4	515.356	1	51.62	25400000	1	51984	HFX4_FPEP23H001146-1A.raw	1	1	62	66			PEAKS DB
40	551	Q02539	V.SLAALKK.A	N	20.68	729.475	7	-2.1	730.481	1	43.31	2140000	1	43096	HFX4_FPEP23H001146-1A.raw	1	1	61	67			PEAKS DB
278	146	A0A1U9X972	K.SPDLSNQNSDQANEEWETASESSDFTSER.R	N	46.09	3259.33	29	0.8	1087.45	3	51.14	8640000	1	51468	HFX4_FPEP23H001146-1A.raw	1	1	1306	1334			PEAKS DB
278	146	A0A1U9X972	R.GSEGKPSLTLPASAPGPEEALTTVTVAPAPR.R	N	44.22	3000.58	31	2	1001.2	3	57.33	19000000	1	58590	HFX4_FPEP23H001146-1A.raw	1	1	1270	1300			PEAKS DB
278	146	A0A1U9X972	R.GSETGSETHESDLAPSDK.E	N	41.86	1845.79	18	0.8	923.901	2	14.24	18600000	1	11415	HFX4_FPEP23H001146-1A.raw	2	2	1105	1122			PEAKS DB
278	146	A0A1U9X972	K.AVGTPGGGGGGAVPGISAMSR.G	N	33.74	1754.87	21	2.7	878.446	2	48.3	31000000	1	48536	HFX4_FPEP23H001146-1A.raw	1	1	1350	1370			PEAKS DB
278	146	A0A1U9X972	R.GVGSGGQGPPPPR.R	N	33	1161.59	13	-1.7	581.801	2	13.52	20700000	1	10878	HFX4_FPEP23H001146-1A.raw	1	1	905	917			PEAKS DB
278	146	A0A1U9X972	R.SDSGGSSSEPFDR.H	N	32.52	1326.53	13	1.5	664.274	2	19.07	4100000	1	17040	HFX4_FPEP23H001146-1A.raw	1	1	759	771			PEAKS DB
278	146	A0A1U9X972	R.LLQGRPPLDFYPPGVHPSGLVPR.E	N	30.66	2511.38	23	2	628.852	4	57.2	5760000	1	58418	HFX4_FPEP23H001146-1A.raw	1	1	734	756			PEAKS DB
278	146	A0A1U9X972	K.EGTLTQVPLAPPPPGAPPSPAPAR.F	N	29.63	2317.24	24	1.6	1159.63	2	56.97	0	1	58079	HFX4_FPEP23H001146-1A.raw	0	0	1129	1152			PEAKS DB
278	146	A0A1U9X972	R.LKAEPAAPPAAPSTPAPPPAVPK.E	N	28.69	2174.21	23	1.6	725.745	3	42.82	6500000	1	42431	HFX4_FPEP23H001146-1A.raw	1	1	504	526			PEAKS DB
278	146	A0A1U9X972	K.EAPPPVLLTPK.A	N	27.17	1160.68	11	0.8	581.348	2	51.9	46600000	1	52319	HFX4_FPEP23H001146-1A.raw	1	1	1339	1349			PEAKS DB
278	146	A0A1U9X972	K.QSSSEISLAVER.A	N	26.59	1304.66	12	1.9	653.337	2	40.74	0	1	40012	HFX4_FPEP23H001146-1A.raw	0	0	455	466			PEAKS DB
278	146	A0A1U9X972	K.KPPTGPLPPSKEPLKEK.L	N	26.1	1842.06	17	0.9	461.523	4	19.23	14200000	1	17188	HFX4_FPEP23H001146-1A.raw	1	1	1196	1212			PEAKS DB
278	146	A0A1U9X972	K.VEELPPKPLEQGDETPKPPKPDPLK.I	N	25.84	2777.48	25	-4.9	695.375	4	42.24	11300000	1	41821	HFX4_FPEP23H001146-1A.raw	1	1	961	985			PEAKS DB
278	146	A0A1U9X972	K.LIPGPLSPVAR.G	N	25.64	1118.68	11	1.2	560.348	2	54.92	59400000	1	55802	HFX4_FPEP23H001146-1A.raw	1	1	1213	1223			PEAKS DB
278	146	A0A1U9X972	R.HKPGPPQAPQGPSPRPPTR.Y	Y	25.34	2001.07	19	0.6	501.274	4	15.96	7490000	1	13270	HFX4_FPEP23H001146-1A.raw	1	1	1499	1517			PEAKS DB
278	146	A0A1U9X972	R.GSETGSETHESDLAPSDKEAPTPK.E	N	25.32	2469.11	24	-0.1	618.286	4	19.17	5380000	1	17224	HFX4_FPEP23H001146-1A.raw	1	1	1105	1128			PEAKS DB
278	146	A0A1U9X972	K.KPPTGPLPPSKEPLK.E	N	25.09	1584.92	15	-1.7	529.314	3	24.36	5210000	1	22710	HFX4_FPEP23H001146-1A.raw	1	1	1196	1210			PEAKS DB
278	146	A0A1U9X972	R.VFTPR(+28.03)GVPSR.R	N	24.38	1142.66	10	0.6	381.893	3	26.62	39300000	1	24798	HFX4_FPEP23H001146-1A.raw	1	1	1160	1169	Dimethylation(KR)	R5:Dimethylation(KR):25.58	PEAKS DB
278	146	A0A1U9X972	K.KEPPKEETAQLTGPEAGR.K	N	24.24	1936.99	18	0.4	646.669	3	17.12	11700000	1	14580	HFX4_FPEP23H001146-1A.raw	1	1	883	900			PEAKS DB
278	146	A0A1U9X972	N.GGSNVGMEDGERPR.R	N	23.71	1459.65	14	-0.9	487.556	3	12.74	4400000	1	9746	HFX4_FPEP23H001146-1A.raw	1	1	1228	1241			PEAKS DB
278	146	A0A1U9X972	P.PTPK.T	N	21.98	441.259	4	0.6	442.266	1	15.04	184000000	1	12467	HFX4_FPEP23H001146-1A.raw	2	2	386	389			PEAKS DB
278	147	A0A1U9X982	K.SPDLSNQNSDQANEEWETASESSDFTSER.R	N	46.09	3259.33	29	0.8	1087.45	3	51.14	8640000	1	51468	HFX4_FPEP23H001146-1A.raw	1	1	1306	1334			PEAKS DB
278	147	A0A1U9X982	R.GSEGKPSLTLPASAPGPEEALTTVTVAPAPR.R	N	44.22	3000.58	31	2	1001.2	3	57.33	19000000	1	58590	HFX4_FPEP23H001146-1A.raw	1	1	1270	1300			PEAKS DB
278	147	A0A1U9X982	R.GSETGSETHESDLAPSDK.E	N	41.86	1845.79	18	0.8	923.901	2	14.24	18600000	1	11415	HFX4_FPEP23H001146-1A.raw	2	2	1105	1122			PEAKS DB
278	147	A0A1U9X982	K.AVGTPGGGGGGAVPGISAMSR.G	N	33.74	1754.87	21	2.7	878.446	2	48.3	31000000	1	48536	HFX4_FPEP23H001146-1A.raw	1	1	1350	1370			PEAKS DB
278	147	A0A1U9X982	R.GVGSGGQGPPPPR.R	N	33	1161.59	13	-1.7	581.801	2	13.52	20700000	1	10878	HFX4_FPEP23H001146-1A.raw	1	1	905	917			PEAKS DB
278	147	A0A1U9X982	R.SDSGGSSSEPFDR.H	N	32.52	1326.53	13	1.5	664.274	2	19.07	4100000	1	17040	HFX4_FPEP23H001146-1A.raw	1	1	759	771			PEAKS DB
278	147	A0A1U9X982	R.LLQGRPPLDFYPPGVHPSGLVPR.E	N	30.66	2511.38	23	2	628.852	4	57.2	5760000	1	58418	HFX4_FPEP23H001146-1A.raw	1	1	734	756			PEAKS DB
278	147	A0A1U9X982	K.EGTLTQVPLAPPPPGAPPSPAPAR.F	N	29.63	2317.24	24	1.6	1159.63	2	56.97	0	1	58079	HFX4_FPEP23H001146-1A.raw	0	0	1129	1152			PEAKS DB
278	147	A0A1U9X982	R.LKAEPAAPPAAPSTPAPPPAVPK.E	N	28.69	2174.21	23	1.6	725.745	3	42.82	6500000	1	42431	HFX4_FPEP23H001146-1A.raw	1	1	504	526			PEAKS DB
278	147	A0A1U9X982	K.EAPPPVLLTPK.A	N	27.17	1160.68	11	0.8	581.348	2	51.9	46600000	1	52319	HFX4_FPEP23H001146-1A.raw	1	1	1339	1349			PEAKS DB
278	147	A0A1U9X982	K.QSSSEISLAVER.A	N	26.59	1304.66	12	1.9	653.337	2	40.74	0	1	40012	HFX4_FPEP23H001146-1A.raw	0	0	455	466			PEAKS DB
278	147	A0A1U9X982	K.KPPTGPLPPSKEPLKEK.L	N	26.1	1842.06	17	0.9	461.523	4	19.23	14200000	1	17188	HFX4_FPEP23H001146-1A.raw	1	1	1196	1212			PEAKS DB
278	147	A0A1U9X982	K.VEELPPKPLEQGDETPKPPKPDPLK.I	N	25.84	2777.48	25	-4.9	695.375	4	42.24	11300000	1	41821	HFX4_FPEP23H001146-1A.raw	1	1	961	985			PEAKS DB
278	147	A0A1U9X982	K.LIPGPLSPVAR.G	N	25.64	1118.68	11	1.2	560.348	2	54.92	59400000	1	55802	HFX4_FPEP23H001146-1A.raw	1	1	1213	1223			PEAKS DB
278	147	A0A1U9X982	R.HKPGPPQAPQGPSPRPPTR.Y	Y	25.34	2001.07	19	0.6	501.274	4	15.96	7490000	1	13270	HFX4_FPEP23H001146-1A.raw	1	1	1499	1517			PEAKS DB
278	147	A0A1U9X982	R.GSETGSETHESDLAPSDKEAPTPK.E	N	25.32	2469.11	24	-0.1	618.286	4	19.17	5380000	1	17224	HFX4_FPEP23H001146-1A.raw	1	1	1105	1128			PEAKS DB
278	147	A0A1U9X982	K.KPPTGPLPPSKEPLK.E	N	25.09	1584.92	15	-1.7	529.314	3	24.36	5210000	1	22710	HFX4_FPEP23H001146-1A.raw	1	1	1196	1210			PEAKS DB
278	147	A0A1U9X982	R.VFTPR(+28.03)GVPSR.R	N	24.38	1142.66	10	0.6	381.893	3	26.62	39300000	1	24798	HFX4_FPEP23H001146-1A.raw	1	1	1160	1169	Dimethylation(KR)	R5:Dimethylation(KR):25.58	PEAKS DB
278	147	A0A1U9X982	K.KEPPKEETAQLTGPEAGR.K	N	24.24	1936.99	18	0.4	646.669	3	17.12	11700000	1	14580	HFX4_FPEP23H001146-1A.raw	1	1	883	900			PEAKS DB
278	147	A0A1U9X982	N.GGSNVGMEDGERPR.R	N	23.71	1459.65	14	-0.9	487.556	3	12.74	4400000	1	9746	HFX4_FPEP23H001146-1A.raw	1	1	1228	1241			PEAKS DB
278	147	A0A1U9X982	P.PTPK.T	N	21.98	441.259	4	0.6	442.266	1	15.04	184000000	1	12467	HFX4_FPEP23H001146-1A.raw	2	2	386	389			PEAKS DB
278	148	A0A1U9X985	K.SPDLSNQNSDQANEEWETASESSDFTSER.R	N	46.09	3259.33	29	0.8	1087.45	3	51.14	8640000	1	51468	HFX4_FPEP23H001146-1A.raw	1	1	1306	1334			PEAKS DB
278	148	A0A1U9X985	R.GSEGKPSLTLPASAPGPEEALTTVTVAPAPR.R	N	44.22	3000.58	31	2	1001.2	3	57.33	19000000	1	58590	HFX4_FPEP23H001146-1A.raw	1	1	1270	1300			PEAKS DB
278	148	A0A1U9X985	R.GSETGSETHESDLAPSDK.E	N	41.86	1845.79	18	0.8	923.901	2	14.24	18600000	1	11415	HFX4_FPEP23H001146-1A.raw	2	2	1105	1122			PEAKS DB
278	148	A0A1U9X985	K.AVGTPGGGGGGAVPGISAMSR.G	N	33.74	1754.87	21	2.7	878.446	2	48.3	31000000	1	48536	HFX4_FPEP23H001146-1A.raw	1	1	1350	1370			PEAKS DB
278	148	A0A1U9X985	R.GVGSGGQGPPPPR.R	N	33	1161.59	13	-1.7	581.801	2	13.52	20700000	1	10878	HFX4_FPEP23H001146-1A.raw	1	1	905	917			PEAKS DB
278	148	A0A1U9X985	R.SDSGGSSSEPFDR.H	N	32.52	1326.53	13	1.5	664.274	2	19.07	4100000	1	17040	HFX4_FPEP23H001146-1A.raw	1	1	759	771			PEAKS DB
278	148	A0A1U9X985	R.LLQGRPPLDFYPPGVHPSGLVPR.E	N	30.66	2511.38	23	2	628.852	4	57.2	5760000	1	58418	HFX4_FPEP23H001146-1A.raw	1	1	734	756			PEAKS DB
278	148	A0A1U9X985	K.EGTLTQVPLAPPPPGAPPSPAPAR.F	N	29.63	2317.24	24	1.6	1159.63	2	56.97	0	1	58079	HFX4_FPEP23H001146-1A.raw	0	0	1129	1152			PEAKS DB
278	148	A0A1U9X985	R.LKAEPAAPPAAPSTPAPPPAVPK.E	N	28.69	2174.21	23	1.6	725.745	3	42.82	6500000	1	42431	HFX4_FPEP23H001146-1A.raw	1	1	504	526			PEAKS DB
278	148	A0A1U9X985	K.EAPPPVLLTPK.A	N	27.17	1160.68	11	0.8	581.348	2	51.9	46600000	1	52319	HFX4_FPEP23H001146-1A.raw	1	1	1339	1349			PEAKS DB
278	148	A0A1U9X985	K.QSSSEISLAVER.A	N	26.59	1304.66	12	1.9	653.337	2	40.74	0	1	40012	HFX4_FPEP23H001146-1A.raw	0	0	455	466			PEAKS DB
278	148	A0A1U9X985	K.KPPTGPLPPSKEPLKEK.L	N	26.1	1842.06	17	0.9	461.523	4	19.23	14200000	1	17188	HFX4_FPEP23H001146-1A.raw	1	1	1196	1212			PEAKS DB
278	148	A0A1U9X985	K.VEELPPKPLEQGDETPKPPKPDPLK.I	N	25.84	2777.48	25	-4.9	695.375	4	42.24	11300000	1	41821	HFX4_FPEP23H001146-1A.raw	1	1	961	985			PEAKS DB
278	148	A0A1U9X985	K.LIPGPLSPVAR.G	N	25.64	1118.68	11	1.2	560.348	2	54.92	59400000	1	55802	HFX4_FPEP23H001146-1A.raw	1	1	1213	1223			PEAKS DB
278	148	A0A1U9X985	R.HKPGPPQAPQGPSPRPPTR.Y	Y	25.34	2001.07	19	0.6	501.274	4	15.96	7490000	1	13270	HFX4_FPEP23H001146-1A.raw	1	1	1499	1517			PEAKS DB
278	148	A0A1U9X985	R.GSETGSETHESDLAPSDKEAPTPK.E	N	25.32	2469.11	24	-0.1	618.286	4	19.17	5380000	1	17224	HFX4_FPEP23H001146-1A.raw	1	1	1105	1128			PEAKS DB
278	148	A0A1U9X985	K.KPPTGPLPPSKEPLK.E	N	25.09	1584.92	15	-1.7	529.314	3	24.36	5210000	1	22710	HFX4_FPEP23H001146-1A.raw	1	1	1196	1210			PEAKS DB
278	148	A0A1U9X985	R.VFTPR(+28.03)GVPSR.R	N	24.38	1142.66	10	0.6	381.893	3	26.62	39300000	1	24798	HFX4_FPEP23H001146-1A.raw	1	1	1160	1169	Dimethylation(KR)	R5:Dimethylation(KR):25.58	PEAKS DB
278	148	A0A1U9X985	K.KEPPKEETAQLTGPEAGR.K	N	24.24	1936.99	18	0.4	646.669	3	17.12	11700000	1	14580	HFX4_FPEP23H001146-1A.raw	1	1	883	900			PEAKS DB
278	148	A0A1U9X985	N.GGSNVGMEDGERPR.R	N	23.71	1459.65	14	-0.9	487.556	3	12.74	4400000	1	9746	HFX4_FPEP23H001146-1A.raw	1	1	1228	1241			PEAKS DB
278	148	A0A1U9X985	P.PTPK.T	N	21.98	441.259	4	0.6	442.266	1	15.04	184000000	1	12467	HFX4_FPEP23H001146-1A.raw	2	2	386	389			PEAKS DB
278	149	A0A1U9X993	K.SPDLSNQNSDQANEEWETASESSDFTSER.R	N	46.09	3259.33	29	0.8	1087.45	3	51.14	8640000	1	51468	HFX4_FPEP23H001146-1A.raw	1	1	1306	1334			PEAKS DB
278	149	A0A1U9X993	R.GSEGKPSLTLPASAPGPEEALTTVTVAPAPR.R	N	44.22	3000.58	31	2	1001.2	3	57.33	19000000	1	58590	HFX4_FPEP23H001146-1A.raw	1	1	1270	1300			PEAKS DB
278	149	A0A1U9X993	R.GSETGSETHESDLAPSDK.E	N	41.86	1845.79	18	0.8	923.901	2	14.24	18600000	1	11415	HFX4_FPEP23H001146-1A.raw	2	2	1105	1122			PEAKS DB
278	149	A0A1U9X993	K.AVGTPGGGGGGAVPGISAMSR.G	N	33.74	1754.87	21	2.7	878.446	2	48.3	31000000	1	48536	HFX4_FPEP23H001146-1A.raw	1	1	1350	1370			PEAKS DB
278	149	A0A1U9X993	R.GVGSGGQGPPPPR.R	N	33	1161.59	13	-1.7	581.801	2	13.52	20700000	1	10878	HFX4_FPEP23H001146-1A.raw	1	1	905	917			PEAKS DB
278	149	A0A1U9X993	R.SDSGGSSSEPFDR.H	N	32.52	1326.53	13	1.5	664.274	2	19.07	4100000	1	17040	HFX4_FPEP23H001146-1A.raw	1	1	759	771			PEAKS DB
278	149	A0A1U9X993	R.LLQGRPPLDFYPPGVHPSGLVPR.E	N	30.66	2511.38	23	2	628.852	4	57.2	5760000	1	58418	HFX4_FPEP23H001146-1A.raw	1	1	734	756			PEAKS DB
278	149	A0A1U9X993	K.EGTLTQVPLAPPPPGAPPSPAPAR.F	N	29.63	2317.24	24	1.6	1159.63	2	56.97	0	1	58079	HFX4_FPEP23H001146-1A.raw	0	0	1129	1152			PEAKS DB
278	149	A0A1U9X993	R.LKAEPAAPPAAPSTPAPPPAVPK.E	N	28.69	2174.21	23	1.6	725.745	3	42.82	6500000	1	42431	HFX4_FPEP23H001146-1A.raw	1	1	504	526			PEAKS DB
278	149	A0A1U9X993	K.EAPPPVLLTPK.A	N	27.17	1160.68	11	0.8	581.348	2	51.9	46600000	1	52319	HFX4_FPEP23H001146-1A.raw	1	1	1339	1349			PEAKS DB
278	149	A0A1U9X993	K.QSSSEISLAVER.A	N	26.59	1304.66	12	1.9	653.337	2	40.74	0	1	40012	HFX4_FPEP23H001146-1A.raw	0	0	455	466			PEAKS DB
278	149	A0A1U9X993	K.KPPTGPLPPSKEPLKEK.L	N	26.1	1842.06	17	0.9	461.523	4	19.23	14200000	1	17188	HFX4_FPEP23H001146-1A.raw	1	1	1196	1212			PEAKS DB
278	149	A0A1U9X993	K.VEELPPKPLEQGDETPKPPKPDPLK.I	N	25.84	2777.48	25	-4.9	695.375	4	42.24	11300000	1	41821	HFX4_FPEP23H001146-1A.raw	1	1	961	985			PEAKS DB
278	149	A0A1U9X993	K.LIPGPLSPVAR.G	N	25.64	1118.68	11	1.2	560.348	2	54.92	59400000	1	55802	HFX4_FPEP23H001146-1A.raw	1	1	1213	1223			PEAKS DB
278	149	A0A1U9X993	R.HKPGPPQAPQGPSPRPPTR.Y	Y	25.34	2001.07	19	0.6	501.274	4	15.96	7490000	1	13270	HFX4_FPEP23H001146-1A.raw	1	1	1499	1517			PEAKS DB
278	149	A0A1U9X993	R.GSETGSETHESDLAPSDKEAPTPK.E	N	25.32	2469.11	24	-0.1	618.286	4	19.17	5380000	1	17224	HFX4_FPEP23H001146-1A.raw	1	1	1105	1128			PEAKS DB
278	149	A0A1U9X993	K.KPPTGPLPPSKEPLK.E	N	25.09	1584.92	15	-1.7	529.314	3	24.36	5210000	1	22710	HFX4_FPEP23H001146-1A.raw	1	1	1196	1210			PEAKS DB
278	149	A0A1U9X993	R.VFTPR(+28.03)GVPSR.R	N	24.38	1142.66	10	0.6	381.893	3	26.62	39300000	1	24798	HFX4_FPEP23H001146-1A.raw	1	1	1160	1169	Dimethylation(KR)	R5:Dimethylation(KR):25.58	PEAKS DB
278	149	A0A1U9X993	K.KEPPKEETAQLTGPEAGR.K	N	24.24	1936.99	18	0.4	646.669	3	17.12	11700000	1	14580	HFX4_FPEP23H001146-1A.raw	1	1	883	900			PEAKS DB
278	149	A0A1U9X993	N.GGSNVGMEDGERPR.R	N	23.71	1459.65	14	-0.9	487.556	3	12.74	4400000	1	9746	HFX4_FPEP23H001146-1A.raw	1	1	1228	1241			PEAKS DB
278	149	A0A1U9X993	P.PTPK.T	N	21.98	441.259	4	0.6	442.266	1	15.04	184000000	1	12467	HFX4_FPEP23H001146-1A.raw	2	2	386	389			PEAKS DB
278	150	A0A1U9X975	K.SPDLSNQNSDQANEEWETASESSDFTSER.R	N	46.09	3259.33	29	0.8	1087.45	3	51.14	8640000	1	51468	HFX4_FPEP23H001146-1A.raw	1	1	1306	1334			PEAKS DB
278	150	A0A1U9X975	R.GSEGKPSLTLPASAPGPEEALTTVTVAPAPR.R	N	44.22	3000.58	31	2	1001.2	3	57.33	19000000	1	58590	HFX4_FPEP23H001146-1A.raw	1	1	1270	1300			PEAKS DB
278	150	A0A1U9X975	R.GSETGSETHESDLAPSDK.E	N	41.86	1845.79	18	0.8	923.901	2	14.24	18600000	1	11415	HFX4_FPEP23H001146-1A.raw	2	2	1105	1122			PEAKS DB
278	150	A0A1U9X975	K.AVGTPGGGGGGAVPGISAMSR.G	N	33.74	1754.87	21	2.7	878.446	2	48.3	31000000	1	48536	HFX4_FPEP23H001146-1A.raw	1	1	1350	1370			PEAKS DB
278	150	A0A1U9X975	R.GVGSGGQGPPPPR.R	N	33	1161.59	13	-1.7	581.801	2	13.52	20700000	1	10878	HFX4_FPEP23H001146-1A.raw	1	1	905	917			PEAKS DB
278	150	A0A1U9X975	R.SDSGGSSSEPFDR.H	N	32.52	1326.53	13	1.5	664.274	2	19.07	4100000	1	17040	HFX4_FPEP23H001146-1A.raw	1	1	759	771			PEAKS DB
278	150	A0A1U9X975	R.LLQGRPPLDFYPPGVHPSGLVPR.E	N	30.66	2511.38	23	2	628.852	4	57.2	5760000	1	58418	HFX4_FPEP23H001146-1A.raw	1	1	734	756			PEAKS DB
278	150	A0A1U9X975	K.EGTLTQVPLAPPPPGAPPSPAPAR.F	N	29.63	2317.24	24	1.6	1159.63	2	56.97	0	1	58079	HFX4_FPEP23H001146-1A.raw	0	0	1129	1152			PEAKS DB
278	150	A0A1U9X975	R.LKAEPAAPPAAPSTPAPPPAVPK.E	N	28.69	2174.21	23	1.6	725.745	3	42.82	6500000	1	42431	HFX4_FPEP23H001146-1A.raw	1	1	504	526			PEAKS DB
278	150	A0A1U9X975	K.EAPPPVLLTPK.A	N	27.17	1160.68	11	0.8	581.348	2	51.9	46600000	1	52319	HFX4_FPEP23H001146-1A.raw	1	1	1339	1349			PEAKS DB
278	150	A0A1U9X975	K.QSSSEISLAVER.A	N	26.59	1304.66	12	1.9	653.337	2	40.74	0	1	40012	HFX4_FPEP23H001146-1A.raw	0	0	455	466			PEAKS DB
278	150	A0A1U9X975	K.KPPTGPLPPSKEPLKEK.L	N	26.1	1842.06	17	0.9	461.523	4	19.23	14200000	1	17188	HFX4_FPEP23H001146-1A.raw	1	1	1196	1212			PEAKS DB
278	150	A0A1U9X975	K.VEELPPKPLEQGDETPKPPKPDPLK.I	N	25.84	2777.48	25	-4.9	695.375	4	42.24	11300000	1	41821	HFX4_FPEP23H001146-1A.raw	1	1	961	985			PEAKS DB
278	150	A0A1U9X975	K.LIPGPLSPVAR.G	N	25.64	1118.68	11	1.2	560.348	2	54.92	59400000	1	55802	HFX4_FPEP23H001146-1A.raw	1	1	1213	1223			PEAKS DB
278	150	A0A1U9X975	R.HKPGPPQAPQGPSPRPPTR.Y	Y	25.34	2001.07	19	0.6	501.274	4	15.96	7490000	1	13270	HFX4_FPEP23H001146-1A.raw	1	1	1499	1517			PEAKS DB
278	150	A0A1U9X975	R.GSETGSETHESDLAPSDKEAPTPK.E	N	25.32	2469.11	24	-0.1	618.286	4	19.17	5380000	1	17224	HFX4_FPEP23H001146-1A.raw	1	1	1105	1128			PEAKS DB
278	150	A0A1U9X975	K.KPPTGPLPPSKEPLK.E	N	25.09	1584.92	15	-1.7	529.314	3	24.36	5210000	1	22710	HFX4_FPEP23H001146-1A.raw	1	1	1196	1210			PEAKS DB
278	150	A0A1U9X975	R.VFTPR(+28.03)GVPSR.R	N	24.38	1142.66	10	0.6	381.893	3	26.62	39300000	1	24798	HFX4_FPEP23H001146-1A.raw	1	1	1160	1169	Dimethylation(KR)	R5:Dimethylation(KR):25.58	PEAKS DB
278	150	A0A1U9X975	K.KEPPKEETAQLTGPEAGR.K	N	24.24	1936.99	18	0.4	646.669	3	17.12	11700000	1	14580	HFX4_FPEP23H001146-1A.raw	1	1	883	900			PEAKS DB
278	150	A0A1U9X975	N.GGSNVGMEDGERPR.R	N	23.71	1459.65	14	-0.9	487.556	3	12.74	4400000	1	9746	HFX4_FPEP23H001146-1A.raw	1	1	1228	1241			PEAKS DB
278	150	A0A1U9X975	P.PTPK.T	N	21.98	441.259	4	0.6	442.266	1	15.04	184000000	1	12467	HFX4_FPEP23H001146-1A.raw	2	2	386	389			PEAKS DB
278	151	A0A1U9X9A9	K.SPDLSNQNSDQANEEWETASESSDFTSER.R	N	46.09	3259.33	29	0.8	1087.45	3	51.14	8640000	1	51468	HFX4_FPEP23H001146-1A.raw	1	1	1306	1334			PEAKS DB
278	151	A0A1U9X9A9	R.GSEGKPSLTLPASAPGPEEALTTVTVAPAPR.R	N	44.22	3000.58	31	2	1001.2	3	57.33	19000000	1	58590	HFX4_FPEP23H001146-1A.raw	1	1	1270	1300			PEAKS DB
278	151	A0A1U9X9A9	R.GSETGSETHESDLAPSDK.E	N	41.86	1845.79	18	0.8	923.901	2	14.24	18600000	1	11415	HFX4_FPEP23H001146-1A.raw	2	2	1105	1122			PEAKS DB
278	151	A0A1U9X9A9	K.AVGTPGGGGGGAVPGISAMSR.G	N	33.74	1754.87	21	2.7	878.446	2	48.3	31000000	1	48536	HFX4_FPEP23H001146-1A.raw	1	1	1350	1370			PEAKS DB
278	151	A0A1U9X9A9	R.GVGSGGQGPPPPR.R	N	33	1161.59	13	-1.7	581.801	2	13.52	20700000	1	10878	HFX4_FPEP23H001146-1A.raw	1	1	905	917			PEAKS DB
278	151	A0A1U9X9A9	R.SDSGGSSSEPFDR.H	N	32.52	1326.53	13	1.5	664.274	2	19.07	4100000	1	17040	HFX4_FPEP23H001146-1A.raw	1	1	759	771			PEAKS DB
278	151	A0A1U9X9A9	R.LLQGRPPLDFYPPGVHPSGLVPR.E	N	30.66	2511.38	23	2	628.852	4	57.2	5760000	1	58418	HFX4_FPEP23H001146-1A.raw	1	1	734	756			PEAKS DB
278	151	A0A1U9X9A9	K.EGTLTQVPLAPPPPGAPPSPAPAR.F	N	29.63	2317.24	24	1.6	1159.63	2	56.97	0	1	58079	HFX4_FPEP23H001146-1A.raw	0	0	1129	1152			PEAKS DB
278	151	A0A1U9X9A9	R.LKAEPAAPPAAPSTPAPPPAVPK.E	N	28.69	2174.21	23	1.6	725.745	3	42.82	6500000	1	42431	HFX4_FPEP23H001146-1A.raw	1	1	504	526			PEAKS DB
278	151	A0A1U9X9A9	K.EAPPPVLLTPK.A	N	27.17	1160.68	11	0.8	581.348	2	51.9	46600000	1	52319	HFX4_FPEP23H001146-1A.raw	1	1	1339	1349			PEAKS DB
278	151	A0A1U9X9A9	K.QSSSEISLAVER.A	N	26.59	1304.66	12	1.9	653.337	2	40.74	0	1	40012	HFX4_FPEP23H001146-1A.raw	0	0	455	466			PEAKS DB
278	151	A0A1U9X9A9	K.KPPTGPLPPSKEPLKEK.L	N	26.1	1842.06	17	0.9	461.523	4	19.23	14200000	1	17188	HFX4_FPEP23H001146-1A.raw	1	1	1196	1212			PEAKS DB
278	151	A0A1U9X9A9	K.VEELPPKPLEQGDETPKPPKPDPLK.I	N	25.84	2777.48	25	-4.9	695.375	4	42.24	11300000	1	41821	HFX4_FPEP23H001146-1A.raw	1	1	961	985			PEAKS DB
278	151	A0A1U9X9A9	K.LIPGPLSPVAR.G	N	25.64	1118.68	11	1.2	560.348	2	54.92	59400000	1	55802	HFX4_FPEP23H001146-1A.raw	1	1	1213	1223			PEAKS DB
278	151	A0A1U9X9A9	R.HKPGPPQAPQGPSPRPPTR.Y	Y	25.34	2001.07	19	0.6	501.274	4	15.96	7490000	1	13270	HFX4_FPEP23H001146-1A.raw	1	1	1499	1517			PEAKS DB
278	151	A0A1U9X9A9	R.GSETGSETHESDLAPSDKEAPTPK.E	N	25.32	2469.11	24	-0.1	618.286	4	19.17	5380000	1	17224	HFX4_FPEP23H001146-1A.raw	1	1	1105	1128			PEAKS DB
278	151	A0A1U9X9A9	K.KPPTGPLPPSKEPLK.E	N	25.09	1584.92	15	-1.7	529.314	3	24.36	5210000	1	22710	HFX4_FPEP23H001146-1A.raw	1	1	1196	1210			PEAKS DB
278	151	A0A1U9X9A9	R.VFTPR(+28.03)GVPSR.R	N	24.38	1142.66	10	0.6	381.893	3	26.62	39300000	1	24798	HFX4_FPEP23H001146-1A.raw	1	1	1160	1169	Dimethylation(KR)	R5:Dimethylation(KR):25.58	PEAKS DB
278	151	A0A1U9X9A9	K.KEPPKEETAQLTGPEAGR.K	N	24.24	1936.99	18	0.4	646.669	3	17.12	11700000	1	14580	HFX4_FPEP23H001146-1A.raw	1	1	883	900			PEAKS DB
278	151	A0A1U9X9A9	N.GGSNVGMEDGERPR.R	N	23.71	1459.65	14	-0.9	487.556	3	12.74	4400000	1	9746	HFX4_FPEP23H001146-1A.raw	1	1	1228	1241			PEAKS DB
278	151	A0A1U9X9A9	P.PTPK.T	N	21.98	441.259	4	0.6	442.266	1	15.04	184000000	1	12467	HFX4_FPEP23H001146-1A.raw	2	2	386	389			PEAKS DB
278	152	A0A1U9X996	K.SPDLSNQNSDQANEEWETASESSDFTSER.R	N	46.09	3259.33	29	0.8	1087.45	3	51.14	8640000	1	51468	HFX4_FPEP23H001146-1A.raw	1	1	1306	1334			PEAKS DB
278	152	A0A1U9X996	R.GSEGKPSLTLPASAPGPEEALTTVTVAPAPR.R	N	44.22	3000.58	31	2	1001.2	3	57.33	19000000	1	58590	HFX4_FPEP23H001146-1A.raw	1	1	1270	1300			PEAKS DB
278	152	A0A1U9X996	R.GSETGSETHESDLAPSDK.E	N	41.86	1845.79	18	0.8	923.901	2	14.24	18600000	1	11415	HFX4_FPEP23H001146-1A.raw	2	2	1105	1122			PEAKS DB
278	152	A0A1U9X996	K.AVGTPGGGGGGAVPGISAMSR.G	N	33.74	1754.87	21	2.7	878.446	2	48.3	31000000	1	48536	HFX4_FPEP23H001146-1A.raw	1	1	1350	1370			PEAKS DB
278	152	A0A1U9X996	R.GVGSGGQGPPPPR.R	N	33	1161.59	13	-1.7	581.801	2	13.52	20700000	1	10878	HFX4_FPEP23H001146-1A.raw	1	1	905	917			PEAKS DB
278	152	A0A1U9X996	R.SDSGGSSSEPFDR.H	N	32.52	1326.53	13	1.5	664.274	2	19.07	4100000	1	17040	HFX4_FPEP23H001146-1A.raw	1	1	759	771			PEAKS DB
278	152	A0A1U9X996	R.LLQGRPPLDFYPPGVHPSGLVPR.E	N	30.66	2511.38	23	2	628.852	4	57.2	5760000	1	58418	HFX4_FPEP23H001146-1A.raw	1	1	734	756			PEAKS DB
278	152	A0A1U9X996	K.EGTLTQVPLAPPPPGAPPSPAPAR.F	N	29.63	2317.24	24	1.6	1159.63	2	56.97	0	1	58079	HFX4_FPEP23H001146-1A.raw	0	0	1129	1152			PEAKS DB
278	152	A0A1U9X996	R.LKAEPAAPPAAPSTPAPPPAVPK.E	N	28.69	2174.21	23	1.6	725.745	3	42.82	6500000	1	42431	HFX4_FPEP23H001146-1A.raw	1	1	504	526			PEAKS DB
278	152	A0A1U9X996	K.EAPPPVLLTPK.A	N	27.17	1160.68	11	0.8	581.348	2	51.9	46600000	1	52319	HFX4_FPEP23H001146-1A.raw	1	1	1339	1349			PEAKS DB
278	152	A0A1U9X996	K.QSSSEISLAVER.A	N	26.59	1304.66	12	1.9	653.337	2	40.74	0	1	40012	HFX4_FPEP23H001146-1A.raw	0	0	455	466			PEAKS DB
278	152	A0A1U9X996	K.KPPTGPLPPSKEPLKEK.L	N	26.1	1842.06	17	0.9	461.523	4	19.23	14200000	1	17188	HFX4_FPEP23H001146-1A.raw	1	1	1196	1212			PEAKS DB
278	152	A0A1U9X996	K.VEELPPKPLEQGDETPKPPKPDPLK.I	N	25.84	2777.48	25	-4.9	695.375	4	42.24	11300000	1	41821	HFX4_FPEP23H001146-1A.raw	1	1	961	985			PEAKS DB
278	152	A0A1U9X996	K.LIPGPLSPVAR.G	N	25.64	1118.68	11	1.2	560.348	2	54.92	59400000	1	55802	HFX4_FPEP23H001146-1A.raw	1	1	1213	1223			PEAKS DB
278	152	A0A1U9X996	R.HKPGPPQAPQGPSPRPPTR.Y	Y	25.34	2001.07	19	0.6	501.274	4	15.96	7490000	1	13270	HFX4_FPEP23H001146-1A.raw	1	1	1499	1517			PEAKS DB
278	152	A0A1U9X996	R.GSETGSETHESDLAPSDKEAPTPK.E	N	25.32	2469.11	24	-0.1	618.286	4	19.17	5380000	1	17224	HFX4_FPEP23H001146-1A.raw	1	1	1105	1128			PEAKS DB
278	152	A0A1U9X996	K.KPPTGPLPPSKEPLK.E	N	25.09	1584.92	15	-1.7	529.314	3	24.36	5210000	1	22710	HFX4_FPEP23H001146-1A.raw	1	1	1196	1210			PEAKS DB
278	152	A0A1U9X996	R.VFTPR(+28.03)GVPSR.R	N	24.38	1142.66	10	0.6	381.893	3	26.62	39300000	1	24798	HFX4_FPEP23H001146-1A.raw	1	1	1160	1169	Dimethylation(KR)	R5:Dimethylation(KR):25.58	PEAKS DB
278	152	A0A1U9X996	K.KEPPKEETAQLTGPEAGR.K	N	24.24	1936.99	18	0.4	646.669	3	17.12	11700000	1	14580	HFX4_FPEP23H001146-1A.raw	1	1	883	900			PEAKS DB
278	152	A0A1U9X996	N.GGSNVGMEDGERPR.R	N	23.71	1459.65	14	-0.9	487.556	3	12.74	4400000	1	9746	HFX4_FPEP23H001146-1A.raw	1	1	1228	1241			PEAKS DB
278	152	A0A1U9X996	P.PTPK.T	N	21.98	441.259	4	0.6	442.266	1	15.04	184000000	1	12467	HFX4_FPEP23H001146-1A.raw	2	2	386	389			PEAKS DB
278	153	A0A1U9X998	K.SPDLSNQNSDQANEEWETASESSDFTSER.R	N	46.09	3259.33	29	0.8	1087.45	3	51.14	8640000	1	51468	HFX4_FPEP23H001146-1A.raw	1	1	1306	1334			PEAKS DB
278	153	A0A1U9X998	R.GSEGKPSLTLPASAPGPEEALTTVTVAPAPR.R	N	44.22	3000.58	31	2	1001.2	3	57.33	19000000	1	58590	HFX4_FPEP23H001146-1A.raw	1	1	1270	1300			PEAKS DB
278	153	A0A1U9X998	R.GSETGSETHESDLAPSDK.E	N	41.86	1845.79	18	0.8	923.901	2	14.24	18600000	1	11415	HFX4_FPEP23H001146-1A.raw	2	2	1105	1122			PEAKS DB
278	153	A0A1U9X998	K.AVGTPGGGGGGAVPGISAMSR.G	N	33.74	1754.87	21	2.7	878.446	2	48.3	31000000	1	48536	HFX4_FPEP23H001146-1A.raw	1	1	1350	1370			PEAKS DB
278	153	A0A1U9X998	R.GVGSGGQGPPPPR.R	N	33	1161.59	13	-1.7	581.801	2	13.52	20700000	1	10878	HFX4_FPEP23H001146-1A.raw	1	1	905	917			PEAKS DB
278	153	A0A1U9X998	R.SDSGGSSSEPFDR.H	N	32.52	1326.53	13	1.5	664.274	2	19.07	4100000	1	17040	HFX4_FPEP23H001146-1A.raw	1	1	759	771			PEAKS DB
278	153	A0A1U9X998	R.LLQGRPPLDFYPPGVHPSGLVPR.E	N	30.66	2511.38	23	2	628.852	4	57.2	5760000	1	58418	HFX4_FPEP23H001146-1A.raw	1	1	734	756			PEAKS DB
278	153	A0A1U9X998	K.EGTLTQVPLAPPPPGAPPSPAPAR.F	N	29.63	2317.24	24	1.6	1159.63	2	56.97	0	1	58079	HFX4_FPEP23H001146-1A.raw	0	0	1129	1152			PEAKS DB
278	153	A0A1U9X998	R.LKAEPAAPPAAPSTPAPPPAVPK.E	N	28.69	2174.21	23	1.6	725.745	3	42.82	6500000	1	42431	HFX4_FPEP23H001146-1A.raw	1	1	504	526			PEAKS DB
278	153	A0A1U9X998	K.EAPPPVLLTPK.A	N	27.17	1160.68	11	0.8	581.348	2	51.9	46600000	1	52319	HFX4_FPEP23H001146-1A.raw	1	1	1339	1349			PEAKS DB
278	153	A0A1U9X998	K.QSSSEISLAVER.A	N	26.59	1304.66	12	1.9	653.337	2	40.74	0	1	40012	HFX4_FPEP23H001146-1A.raw	0	0	455	466			PEAKS DB
278	153	A0A1U9X998	K.KPPTGPLPPSKEPLKEK.L	N	26.1	1842.06	17	0.9	461.523	4	19.23	14200000	1	17188	HFX4_FPEP23H001146-1A.raw	1	1	1196	1212			PEAKS DB
278	153	A0A1U9X998	K.VEELPPKPLEQGDETPKPPKPDPLK.I	N	25.84	2777.48	25	-4.9	695.375	4	42.24	11300000	1	41821	HFX4_FPEP23H001146-1A.raw	1	1	961	985			PEAKS DB
278	153	A0A1U9X998	K.LIPGPLSPVAR.G	N	25.64	1118.68	11	1.2	560.348	2	54.92	59400000	1	55802	HFX4_FPEP23H001146-1A.raw	1	1	1213	1223			PEAKS DB
278	153	A0A1U9X998	R.HKPGPPQAPQGPSPRPPTR.Y	Y	25.34	2001.07	19	0.6	501.274	4	15.96	7490000	1	13270	HFX4_FPEP23H001146-1A.raw	1	1	1499	1517			PEAKS DB
278	153	A0A1U9X998	R.GSETGSETHESDLAPSDKEAPTPK.E	N	25.32	2469.11	24	-0.1	618.286	4	19.17	5380000	1	17224	HFX4_FPEP23H001146-1A.raw	1	1	1105	1128			PEAKS DB
278	153	A0A1U9X998	K.KPPTGPLPPSKEPLK.E	N	25.09	1584.92	15	-1.7	529.314	3	24.36	5210000	1	22710	HFX4_FPEP23H001146-1A.raw	1	1	1196	1210			PEAKS DB
278	153	A0A1U9X998	R.VFTPR(+28.03)GVPSR.R	N	24.38	1142.66	10	0.6	381.893	3	26.62	39300000	1	24798	HFX4_FPEP23H001146-1A.raw	1	1	1160	1169	Dimethylation(KR)	R5:Dimethylation(KR):25.58	PEAKS DB
278	153	A0A1U9X998	K.KEPPKEETAQLTGPEAGR.K	N	24.24	1936.99	18	0.4	646.669	3	17.12	11700000	1	14580	HFX4_FPEP23H001146-1A.raw	1	1	883	900			PEAKS DB
278	153	A0A1U9X998	N.GGSNVGMEDGERPR.R	N	23.71	1459.65	14	-0.9	487.556	3	12.74	4400000	1	9746	HFX4_FPEP23H001146-1A.raw	1	1	1228	1241			PEAKS DB
278	153	A0A1U9X998	P.PTPK.T	N	21.98	441.259	4	0.6	442.266	1	15.04	184000000	1	12467	HFX4_FPEP23H001146-1A.raw	2	2	386	389			PEAKS DB
452	69	Q13435	K.GFEEEHKDSDDDSSDDEQEKKPEAPK.L	Y	43.68	2990.25	26	-1.4	748.57	4	11.11	0	1	7970	HFX4_FPEP23H001146-1A.raw	0	0	423	448			PEAKS DB
452	69	Q13435	R.QEEMNSQQEEEEMETDAR.S	Y	40.9	2211.85	18	-3.4	1106.93	2	30.11	0	1	28853	HFX4_FPEP23H001146-1A.raw	0	0	284	301			PEAKS DB
452	69	Q13435	R.SSLGQSASETEEDTVSVSK.K	Y	40.2	1939.89	19	-0.8	970.949	2	32.68	0	1	31311	HFX4_FPEP23H001146-1A.raw	0	0	302	320			PEAKS DB
452	69	Q13435	R.EQQAQVEKEDFSDMVAEHAAK.Q	Y	39.03	2389.09	21	1	797.37	3	41.15	21900000	1	40377	HFX4_FPEP23H001146-1A.raw	1	1	850	870			PEAKS DB
452	69	Q13435	K.AELQLPPPPPPGHYGAWAAQELQAK.L	Y	35.82	2665.37	25	1	889.463	3	57.28	6160000	1	58554	HFX4_FPEP23H001146-1A.raw	1	1	11	35			PEAKS DB
452	69	Q13435	A.TEHPEPPK(+114.04)AELQLPPPPPPGHYGAWAAQELQAK.L	Y	35.76	3694.85	33	2.8	924.723	4	57.03	0	1	58165	HFX4_FPEP23H001146-1A.raw	0	0	3	35	Ubiquitin	K8:Ubiquitin:0.00	PEAKS DB
452	69	Q13435	R.GIEKPPFELPDFIK.R	Y	35.16	1628.88	14	-1.3	543.967	3	57.97	10600000	1	59561	HFX4_FPEP23H001146-1A.raw	2	2	516	529			PEAKS DB
452	69	Q13435	K.EDFSDMVAEHAAK.Q	Y	35.04	1448.62	13	0.3	725.32	2	41.99	2830000	1	41449	HFX4_FPEP23H001146-1A.raw	1	1	858	870			PEAKS DB
452	69	Q13435	K.QLVARPDVVEMHDVTAQDPK.L	Y	32.28	2247.13	20	1	750.052	3	42.72	72100000	1	42511	HFX4_FPEP23H001146-1A.raw	2	2	467	486			PEAKS DB
452	69	Q13435	R.VGEPVALSEEER.L	Y	32.13	1313.65	12	0.6	657.831	2	35.14	34000000	1	33733	HFX4_FPEP23H001146-1A.raw	1	1	135	146			PEAKS DB
452	69	Q13435	K.LTIHGDLYYEGK.E	Y	29.03	1407.7	12	-0.5	470.241	3	40.79	50300000	1	39934	HFX4_FPEP23H001146-1A.raw	2	2	584	595			PEAKS DB
452	69	Q13435	R.YGPPPSYPNLK.I	Y	28.63	1231.62	11	0.2	616.819	2	40.69	47300000	1	40082	HFX4_FPEP23H001146-1A.raw	1	1	639	649			PEAKS DB
452	69	Q13435	R.ISLGMPVGPNAHK.V	Y	28.46	1319.7	13	-0.5	440.908	3	44.33	1360000	1	44053	HFX4_FPEP23H001146-1A.raw	1	1	615	627			PEAKS DB
452	69	Q13435	M.ATEHPEPPK(+42.01)AELQLPPPPPPGHYGAWAAQELQAK.L	Y	27.03	3693.86	34	3.5	924.475	4	57.02	2080000	1	58165	HFX4_FPEP23H001146-1A.raw	1	1	2	35	Acetylation (K)	K9:Acetylation (K):153.94	PEAKS DB
452	69	Q13435	K.KPGDLSDELR.I	Y	26.9	1128.58	10	1.4	565.297	2	26.08	22600000	1	24390	HFX4_FPEP23H001146-1A.raw	1	1	605	614			PEAKS DB
452	69	Q13435	K.IDIDYQK.L	Y	26.82	893.449	7	3.2	894.46	1	29.28	3560000	1	28173	HFX4_FPEP23H001146-1A.raw	1	1	564	570			PEAKS DB
452	69	Q13435	R.EMDDPSVGPK.I	Y	26.14	1073.47	10	1.7	537.743	2	19.72	4140000	1	17965	HFX4_FPEP23H001146-1A.raw	1	1	259	268			PEAKS DB
452	69	Q13435	R.AAVLLEQER.Q	Y	25.94	1027.57	9	-1.4	514.79	2	32.56	8760000	1	31169	HFX4_FPEP23H001146-1A.raw	1	1	184	192			PEAKS DB
452	69	Q13435	N.SQQEEEEMETDAR.S	Y	25.35	1580.63	13	-1.5	791.319	2	16.93	609000	1	14589	HFX4_FPEP23H001146-1A.raw	1	1	289	301			PEAKS DB
452	69	Q13435	K.LAQQQAALLMQQEER.A	Y	25.25	1755.89	15	-0.7	586.305	3	48.31	11400000	1	48712	HFX4_FPEP23H001146-1A.raw	1	1	149	163			PEAKS DB
452	69	Q13435	K.LAEIGAPIQGNREELVER.L	Y	23.6	1993.06	18	1.7	665.361	3	47.47	2680000	1	47615	HFX4_FPEP23H001146-1A.raw	1	1	36	53			PEAKS DB
452	69	Q13435	R.FTVAELK.Q	Y	21.12	806.454	7	0	404.234	2	43.02	33600000	1	42679	HFX4_FPEP23H001146-1A.raw	1	1	460	466			PEAKS DB
452	69	Q13435	K.IPQALEK.I	Y	20.61	797.465	7	0.5	399.74	2	20.58	8660000	1	18684	HFX4_FPEP23H001146-1A.raw	1	1	269	275			PEAKS DB
155	364	O00567	K.SFSKEELMSSDLEETAGSTSIPK.R	Y	47.72	2472.16	23	3.8	1237.09	2	53.89	54200000	1	54758	HFX4_FPEP23H001146-1A.raw	2	2	511	533			PEAKS DB
155	364	O00567	K.EELMSSDLEETAGSTSIPK.R	Y	41.42	2022.93	19	1.7	1012.47	2	54.28	33300000	1	55100	HFX4_FPEP23H001146-1A.raw	2	2	515	533			PEAKS DB
155	364	O00567	K.KSFSKEELMSSDLEETAGSTSIPK.R	Y	37.75	2600.25	24	5.7	867.763	3	48.39	10500000	1	48681	HFX4_FPEP23H001146-1A.raw	2	2	510	533			PEAKS DB
155	364	O00567	K.EAMVQAEEAAAEITR.K	Y	37.65	1617.77	15	1.6	809.892	2	54.65	110000000	1	55461	HFX4_FPEP23H001146-1A.raw	2	2	423	437			PEAKS DB
155	364	O00567	K.FSKEEPVSSGPEEAVGK.S	Y	36.14	1775.86	17	0.7	888.937	2	25.2	6210000	1	23459	HFX4_FPEP23H001146-1A.raw	2	2	562	578			PEAKS DB
155	364	O00567	K.STPKEETVNDPEEAGHR.S	Y	35.06	1894.87	17	0.7	632.63	3	11.78	52500000	1	8633	HFX4_FPEP23H001146-1A.raw	2	2	537	553			PEAKS DB
155	364	O00567	K.EEPVSSGPEEAVGK.S	Y	33.93	1413.66	14	0.9	707.839	2	23.9	140000000	1	22312	HFX4_FPEP23H001146-1A.raw	1	1	565	578			PEAKS DB
155	364	O00567	K.EETVNDPEEAGHR.S	Y	32.07	1481.64	13	0.3	494.887	3	12.15	81300000	1	9003	HFX4_FPEP23H001146-1A.raw	2	2	541	553			PEAKS DB
155	364	O00567	R.LAALALASSENSSSTPEECEEMSEKPK.K	Y	31.7	2837.29	27	2.2	946.774	3	51.66	803000	1	52138	HFX4_FPEP23H001146-1A.raw	1	1	454	480			PEAKS DB
155	364	O00567	N.SS(+79.97)STPEECEEMSEKPK.K	Y	30.25	1876.71	16	-3.9	939.359	2	18.2	1510000	1	16044	HFX4_FPEP23H001146-1A.raw	1	1	465	480	Phosphorylation (STY)	S2:Phosphorylation (STY):0.00	PEAKS DB
155	364	O00567	R.LSFYETGEIPR.K	Y	29.88	1310.65	11	1.8	656.334	2	54.83	53900000	1	55715	HFX4_FPEP23H001146-1A.raw	1	1	405	415			PEAKS DB
155	364	O00567	T.PKEETVNDPEEAGHR.S	Y	27.92	1706.79	15	0.7	569.936	3	11.78	1530000	1	8673	HFX4_FPEP23H001146-1A.raw	1	1	539	553			PEAKS DB
155	364	O00567	K.QKPQEVPQENGMEDPSISFSKPK.K	Y	25.86	2599.26	23	-7.5	867.42	3	40.55	0	1	39797	HFX4_FPEP23H001146-1A.raw	0	0	485	507			PEAKS DB
155	364	O00567	R.LLLETHLPSK.K	Y	24.32	1149.68	10	-1.1	384.232	3	43.21	1310000	1	43030	HFX4_FPEP23H001146-1A.raw	1	1	78	87			PEAKS DB
155	364	O00567	C.FSEVPTSVFGEK.L	Y	23.02	1325.65	12	1.1	663.833	2	54.89	23900000	1	55758	HFX4_FPEP23H001146-1A.raw	1	1	385	396			PEAKS DB
155	364	O00567	R.KFSKEEPVSSGPEEAVGK.S	Y	22.69	1903.95	18	0.5	635.658	3	19.39	27200000	1	17429	HFX4_FPEP23H001146-1A.raw	1	1	561	578			PEAKS DB
155	364	O00567	V.NDPEEAGHR.S	Y	22.5	1023.44	9	0.2	512.726	2	12.15	448000	1	9086	HFX4_FPEP23H001146-1A.raw	1	1	545	553			PEAKS DB
215	179	P35269	R.IHDLEDDLEMSSDASDASGEEGGR.V	N	47.09	2534.03	24	1.3	845.687	3	47.16	21600000	1	47138	HFX4_FPEP23H001146-1A.raw	1	1	207	230			PEAKS DB
215	179	P35269	R.IHDLEDDLEMSSDASDASGEEGGRVPK.A	N	46.98	2858.25	27	1.2	715.571	4	45.75	8770000	1	45539	HFX4_FPEP23H001146-1A.raw	1	1	207	233			PEAKS DB
215	179	P35269	K.IYQEEEMPESGAGSEFNR.K	N	39.59	2071.88	18	2.3	1036.95	2	41.7	24100000	1	41042	HFX4_FPEP23H001146-1A.raw	2	2	56	73			PEAKS DB
215	179	P35269	K.GVDEQSDSSEESEEEKPPEEDKEEEEEK.K	N	39.16	3251.31	28	1	813.836	4	15.18	18600000	1	12399	HFX4_FPEP23H001146-1A.raw	1	1	300	327			PEAKS DB
215	179	P35269	K.KIYQEEEMPESGAGSEFNR.K	N	35.51	2199.97	19	0.2	734.332	3	35.95	3720000	1	34945	HFX4_FPEP23H001146-1A.raw	1	1	55	73			PEAKS DB
215	179	P35269	K.TTPNSGDVQVTEDAVR.R	Y	34.6	1687.8	16	-1	844.907	2	32.64	15100000	1	31193	HFX4_FPEP23H001146-1A.raw	1	1	445	460			PEAKS DB
215	179	P35269	R.GNSRPGTPSAEGGSTSSTLR.A	N	32.67	1917.91	20	2	640.313	3	15.11	42900000	1	12479	HFX4_FPEP23H001146-1A.raw	1	1	383	402			PEAKS DB
215	179	P35269	R.TLTAEEAEEEWER.R	N	32.53	1591.7	13	-0.3	796.857	2	47.93	19500000	1	48064	HFX4_FPEP23H001146-1A.raw	1	1	154	166			PEAKS DB
215	179	P35269	R.LDTGPQSLSGK.S	N	32.44	1101.57	11	0.4	551.791	2	24.04	72900000	1	22200	HFX4_FPEP23H001146-1A.raw	1	1	425	435			PEAKS DB
215	179	P35269	K.KYNIMAFNAADK.V	N	31.78	1384.68	12	1	693.348	2	42.82	2320000	1	42465	HFX4_FPEP23H001146-1A.raw	1	1	25	36			PEAKS DB
215	179	P35269	K.KTGLSSEQTVNVLAQILK.R	N	30.33	1928.09	18	0.5	643.706	3	58.08	0	1	59745	HFX4_FPEP23H001146-1A.raw	0	0	481	498			PEAKS DB
215	179	P35269	K.VLNHFSIMQQR.R	N	26.41	1371.71	11	-0.1	458.243	3	41.73	2270000	1	41116	HFX4_FPEP23H001146-1A.raw	1	1	170	180			PEAKS DB
215	179	P35269	K.EFRPEDQPWLLR.V	N	25.51	1584.8	12	0.9	529.276	3	56.93	1140000	1	57993	HFX4_FPEP23H001146-1A.raw	1	1	90	101			PEAKS DB
215	179	P35269	K.MHFSLK.E	N	22.93	761.389	6	0.6	381.702	2	29.49	0	1	28395	HFX4_FPEP23H001146-1A.raw	0	0	511	516			PEAKS DB
215	179	P35269	K.IYQEEEMPESGAGSEFNRK.L	N	22.63	2199.97	19	0.4	734.332	3	34.59	654000	1	33357	HFX4_FPEP23H001146-1A.raw	1	1	56	74			PEAKS DB
215	179	P35269	K.YNIMAFNAADK.V	N	20.77	1256.59	11	1.4	629.301	2	53.61	5460000	1	54556	HFX4_FPEP23H001146-1A.raw	1	1	26	36			PEAKS DB
215	179	P35269	N.SRPGTPSAEGGSTSSTLR.A	N	20.7	1746.85	18	0	583.29	3	14.75	5480000	1	11912	HFX4_FPEP23H001146-1A.raw	1	1	385	402			PEAKS DB
215	179	P35269	P.LAR.H	N	20.16	358.233	3	1	359.24	1	37.2	38500000	1	36403	HFX4_FPEP23H001146-1A.raw	2	2	149	151			PEAKS DB
135	403	O76021	R.S(+79.97)DSEDICLFTKDEPNSTPEK.T	Y	46.39	2333.96	20	-4	1167.98	2	54.19	0	1	55072	HFX4_FPEP23H001146-1A.raw	0	0	90	109	Phosphorylation (STY)	S1:Phosphorylation (STY):46.39	PEAKS DB
135	403	O76021	K.ATNES(+79.97)EDEIPQLVPIGK.K	Y	40.23	1918.89	17	0.2	960.454	2	58.05	10300000	1	59682	HFX4_FPEP23H001146-1A.raw	1	1	357	373	Phosphorylation (STY)	S5:Phosphorylation (STY):19.27	PEAKS DB
135	403	O76021	K.DEPNSTPEKTEQFYR.K	Y	34.27	1839.83	15	2.7	920.923	2	27.25	2920000	1	25615	HFX4_FPEP23H001146-1A.raw	2	2	101	115			PEAKS DB
135	403	O76021	K.LPEKWESVK.L	Y	30.81	1114.6	9	-0.5	558.308	2	27.97	133000000	1	26339	HFX4_FPEP23H001146-1A.raw	2	2	241	249			PEAKS DB
135	403	O76021	K.DDVAPESGDTTVKKPESK.K	Y	30.18	1901.92	18	2.9	634.983	3	13.45	789000	1	10536	HFX4_FPEP23H001146-1A.raw	1	1	319	336			PEAKS DB
135	403	O76021	K.TPANEKVEIQK.H	Y	29.04	1255.68	11	1.7	628.847	2	14.9	3650000	1	12252	HFX4_FPEP23H001146-1A.raw	2	2	375	385			PEAKS DB
135	403	O76021	S.AAATGTSTSTPAAPTAR.K	Y	28.76	1530.76	17	1.8	766.391	2	17.4	0	1	15098	HFX4_FPEP23H001146-1A.raw	0	0	12	28			PEAKS DB
135	403	O76021	K.DDVAPESGDTTVK.K	Y	28.65	1332.6	13	1.1	667.31	2	18.74	324000000	1	16644	HFX4_FPEP23H001146-1A.raw	1	1	319	331			PEAKS DB
135	403	O76021	L.SSAAATGTSTSTPAAPTAR.K	Y	28.47	1704.83	19	0.1	853.421	2	18.37	1070000	1	16267	HFX4_FPEP23H001146-1A.raw	1	1	10	28			PEAKS DB
135	403	O76021	R.KKVPVSVNLLSK.N	Y	27.4	1310.83	12	0.4	656.422	2	32.36	13900000	1	30975	HFX4_FPEP23H001146-1A.raw	1	1	177	188			PEAKS DB
135	403	O76021	K.TVSQIISLQTLK.K	Y	27.36	1329.79	12	3.6	1330.8	1	57.42	1790000	1	58794	HFX4_FPEP23H001146-1A.raw	1	1	125	136			PEAKS DB
135	403	O76021	K.AVDALLTHCK.S	Y	27.34	1069.56	10	0	535.787	2	35.28	46900000	1	34260	HFX4_FPEP23H001146-1A.raw	1	1	39	48			PEAKS DB
135	403	O76021	K.FFTTPSK.S	Y	27	826.423	7	1	827.431	1	28.9	508000000	1	27459	HFX4_FPEP23H001146-1A.raw	2	2	462	468			PEAKS DB
135	403	O76021	R.KAVDALLTHCK.S	Y	26.54	1197.65	11	-1.8	400.224	3	28.07	31700000	1	26506	HFX4_FPEP23H001146-1A.raw	1	1	38	48			PEAKS DB
135	403	O76021	R.KAVDALLT(+79.97)HCK.S	Y	26.52	1277.62	11	-7.7	639.812	2	28.07	35000000	1	26504	HFX4_FPEP23H001146-1A.raw	1	1	38	48	Phosphorylation (STY)	T8:Phosphorylation (STY):1000.00	PEAKS DB
135	403	O76021	K.KVPVSVNLLSK.N	Y	24.81	1182.73	11	-0.2	592.374	2	46.36	253000000	1	46355	HFX4_FPEP23H001146-1A.raw	2	2	178	188			PEAKS DB
135	403	O76021	K.TVSQIISLQTLKK.E	Y	24.34	1457.88	13	0.7	486.968	3	52.31	13100000	1	52852	HFX4_FPEP23H001146-1A.raw	1	1	125	137			PEAKS DB
135	403	O76021	P.ASETPK.A	Y	23.43	631.318	6	4.4	632.328	1	17.15	2280000	1	14830	HFX4_FPEP23H001146-1A.raw	1	1	412	417			PEAKS DB
135	403	O76021	F.VSNWDEATKR.S	Y	22.79	1204.58	10	-0.7	402.535	3	16.31	16600000	1	13755	HFX4_FPEP23H001146-1A.raw	1	1	268	277			PEAKS DB
135	403	O76021	A.ATGTSTSTPAAPTAR.K	Y	22.55	1388.69	15	2.4	695.354	2	15.61	533000	1	12996	HFX4_FPEP23H001146-1A.raw	1	1	14	28			PEAKS DB
135	403	O76021	R.HFYQR.K	N	22.27	749.361	5	-0.3	375.688	2	10.59	674000	1	7360	HFX4_FPEP23H001146-1A.raw	1	1	172	176			PEAKS DB
135	403	O76021	A.AATGTSTSTPAAPTAR.K	Y	22.09	1459.73	16	-2	730.869	2	16.55	678000	1	14113	HFX4_FPEP23H001146-1A.raw	1	1	13	28			PEAKS DB
135	403	O76021	F.VSNWDEATK.R	Y	21.02	1048.48	9	2.1	525.25	2	19.58	13800000	1	17754	HFX4_FPEP23H001146-1A.raw	1	1	268	276			PEAKS DB
135	403	O76021	R.RLLPSLIGR.H	Y	20.81	1023.66	9	1.8	512.836	2	49.08	65200000	1	49408	HFX4_FPEP23H001146-1A.raw	1	1	163	171			PEAKS DB
135	403	O76021	R.LTLPHSIR.S	Y	20.55	935.555	8	0.7	468.785	2	34.96	132000000	1	33605	HFX4_FPEP23H001146-1A.raw	1	1	82	89			PEAKS DB
125	235	P11388	K.SKGESDDFHMDFDSAVAPR.A	Y	43	2109.91	19	-0.3	1055.96	2	48.05	159000000	1	48466	HFX4_FPEP23H001146-1A.raw	3	3	1491	1509			PEAKS DB
125	235	P11388	K.IKNENTEGSPQEDGVELEGLK.Q	Y	41.42	2285.1	21	8.1	1143.57	2	40.73	20400000	1	40008	HFX4_FPEP23H001146-1A.raw	2	2	1239	1259			PEAKS DB
125	235	P11388	K.GESDDFHMDFDSAVAPR.A	Y	39.99	1894.78	17	0.2	948.397	2	54.42	61400000	1	55243	HFX4_FPEP23H001146-1A.raw	2	2	1493	1509			PEAKS DB
125	235	P11388	K.RDPALNSGVSQKPDPAK.T	Y	39.74	1778.93	17	0.1	593.983	3	15	156000000	1	12257	HFX4_FPEP23H001146-1A.raw	3	3	1443	1459			PEAKS DB
125	235	P11388	R.DPALNSGVSQKPDPAK.T	Y	38.5	1622.83	16	1.3	812.422	2	19.69	15100000	1	17796	HFX4_FPEP23H001146-1A.raw	1	1	1444	1459			PEAKS DB
125	235	P11388	K.GSVPLSSS(+79.97)PPATHFPDETEITNPVPK.K	Y	34.36	2783.31	26	0.5	928.776	3	57.06	6100000	1	58183	HFX4_FPEP23H001146-1A.raw	1	1	1386	1411	Phosphorylation (STY)	S8:Phosphorylation (STY):0.00	PEAKS DB
125	235	P11388	K.TDDEDFVPSDASPPK.T	Y	33.5	1618.7	15	-7.2	810.351	2	41.38	0	1	40772	HFX4_FPEP23H001146-1A.raw	0	0	1343	1357			PEAKS DB
125	235	P11388	K.EKQDEQVGLPGK.G	Y	32.59	1326.68	12	-1.3	664.345	2	18.94	3530000	1	16935	HFX4_FPEP23H001146-1A.raw	1	1	1185	1196			PEAKS DB
125	235	P11388	K.KSKGESDDFHMDFDSAVAPR.A	Y	32.07	2238	20	-3	747.005	3	42.5	0	1	42136	HFX4_FPEP23H001146-1A.raw	0	0	1490	1509			PEAKS DB
125	235	P11388	K.SVVSDLEADDVK.G	Y	31.79	1275.62	12	-0.1	638.817	2	46.36	111000000	1	46193	HFX4_FPEP23H001146-1A.raw	1	1	1374	1385			PEAKS DB
125	235	P11388	N.TEGSPQEDGVELEGLK.Q	Y	30.53	1686.79	16	-3.9	844.401	2	46.4	709000	1	46388	HFX4_FPEP23H001146-1A.raw	1	1	1244	1259			PEAKS DB
125	235	P11388	K.RKPS(+79.97)TSDDSDSNFEK.I	Y	29.9	1791.73	15	0.4	598.251	3	11.04	0	1	7894	HFX4_FPEP23H001146-1A.raw	0	0	1466	1480	Phosphorylation (STY)	S4:Phosphorylation (STY):0.00	PEAKS DB
125	235	P11388	K.GSVPLSSSPPATHFPDETEITNPVPK.K	Y	29.66	2703.34	26	-1	902.119	3	55.69	26900000	1	56785	HFX4_FPEP23H001146-1A.raw	1	1	1386	1411			PEAKS DB
125	235	P11388	K.IKNENTEGS(+79.97)PQEDGVELEGLK.Q	Y	28.44	2365.07	21	-1.6	789.362	3	45.36	561000	1	45113	HFX4_FPEP23H001146-1A.raw	1	1	1239	1259	Phosphorylation (STY)	S9:Phosphorylation (STY):13.38	PEAKS DB
125	235	P11388	K.TDDEDFVPSDAS(+79.97)PPK.T	Y	27.93	1698.67	15	1	850.341	2	46.5	3190000	1	46353	HFX4_FPEP23H001146-1A.raw	1	1	1343	1357	Phosphorylation (STY)	S12:Phosphorylation (STY):0.00	PEAKS DB
125	235	P11388	K.TQMAEVLPSPR.G	Y	27.85	1227.63	11	-2.7	614.82	2	43.28	2830000	1	43031	HFX4_FPEP23H001146-1A.raw	1	1	1205	1215			PEAKS DB
125	235	P11388	L.NSGVSQKPDPAK.T	Y	27.39	1226.63	12	-0.3	614.32	2	15	1060000	1	12277	HFX4_FPEP23H001146-1A.raw	1	1	1448	1459			PEAKS DB
125	235	P11388	K.RNPWSDSESDR.S	Y	24.79	1347.58	11	-0.6	450.2	3	16.41	578000	1	13924	HFX4_FPEP23H001146-1A.raw	1	1	1291	1301			PEAKS DB
125	235	P11388	K.NENTEGSPQEDGVELEGLK.Q	Y	23.86	2043.92	19	0.6	1022.97	2	46.61	1350000	1	46597	HFX4_FPEP23H001146-1A.raw	1	1	1241	1259			PEAKS DB
125	235	P11388	N.SGVSQKPDPAK.T	Y	22.5	1112.58	11	3.8	557.301	2	15	651000	1	12305	HFX4_FPEP23H001146-1A.raw	1	1	1449	1459			PEAKS DB
125	235	P11388	K.ELIK.V	N	22.35	501.316	4	0.1	502.324	1	36.02	9720000	1	35103	HFX4_FPEP23H001146-1A.raw	1	1	1072	1075			PEAKS DB
125	235	P11388	L.DILR.D	N	22.21	515.307	4	0	516.314	1	47.03	482000000	1	47520	HFX4_FPEP23H001146-1A.raw	1	1	1017	1020			PEAKS DB
125	235	P11388	Y.LTK.E	N	20.62	360.237	3	1.7	361.245	1	37.36	1900000	1	36632	HFX4_FPEP23H001146-1A.raw	1	1	1136	1138			PEAKS DB
125	235	P11388	S.LAR.L	N	20.16	358.233	3	1	359.24	1	37.2	38500000	1	36403	HFX4_FPEP23H001146-1A.raw	2	2	813	815			PEAKS DB
251	108	Q8NE71	K.KLSVPTSDEEDEVPAPKPR.G	N	44.36	2093.06	19	1.1	698.696	3	35.07	48100000	1	33712	HFX4_FPEP23H001146-1A.raw	1	1	103	121			PEAKS DB
251	108	Q8NE71	K.AANAAENDFSVSQAEMSSR.Q	Y	41.63	1983.86	19	1.3	992.938	2	42.22	5390000	1	41748	HFX4_FPEP23H001146-1A.raw	2	2	276	294			PEAKS DB
251	108	Q8NE71	K.NQDEESQEAPELLK.R	Y	38.85	1628.75	14	-0.6	815.383	2	39.38	2470000	1	38409	HFX4_FPEP23H001146-1A.raw	1	1	590	603			PEAKS DB
251	108	Q8NE71	K.KLSVPTS(+79.97)DEEDEVPAPKPR.G	N	38.32	2173.03	19	-0.3	1087.52	2	39.24	31200000	1	38310	HFX4_FPEP23H001146-1A.raw	1	1	103	121	Phosphorylation (STY)	S7:Phosphorylation (STY):7.65	PEAKS DB
251	108	Q8NE71	K.LSVPTSDEEDEVPAPKPR.G	N	37.56	1964.97	18	1.3	983.493	2	40.86	304000000	1	39972	HFX4_FPEP23H001146-1A.raw	2	2	104	121			PEAKS DB
251	108	Q8NE71	K.LSVPTS(+79.97)DEEDEVPAPKPR.G	N	36.46	2044.94	18	-0.1	1023.47	2	44.66	70400000	1	44467	HFX4_FPEP23H001146-1A.raw	2	2	104	121	Phosphorylation (STY)	S6:Phosphorylation (STY):0.00	PEAKS DB
251	108	Q8NE71	R.KKDVDDDGEEKELMER.L	N	35.92	1934.89	16	0.7	484.73	4	17.7	26700000	1	15335	HFX4_FPEP23H001146-1A.raw	1	1	85	100			PEAKS DB
251	108	Q8NE71	K.QQPPEPEWIGDGESTSPSDK.V	N	35.35	2182.97	20	0.7	1092.49	2	47.09	105000000	1	47299	HFX4_FPEP23H001146-1A.raw	1	1	7	26			PEAKS DB
251	108	Q8NE71	K.DVDDDGEEKELMER.L	N	35.01	1678.7	14	0.6	840.357	2	31.88	23000000	1	30591	HFX4_FPEP23H001146-1A.raw	1	1	87	100			PEAKS DB
251	108	Q8NE71	K.QQPPEPEWIGDGESTS(+79.97)PSDK.V	N	33.6	2262.93	20	0.3	1132.47	2	51.59	1920000	1	52026	HFX4_FPEP23H001146-1A.raw	1	1	7	26	Phosphorylation (STY)	S16:Phosphorylation (STY):7.65	PEAKS DB
251	108	Q8NE71	R.RLQGQLEQGDDTAAER.L	Y	33.19	1785.86	16	-0.6	596.294	3	17.73	4660000	1	15432	HFX4_FPEP23H001146-1A.raw	2	2	396	411			PEAKS DB
251	108	Q8NE71	K.FAALDNEEEDKEEEIIK.E	Y	33.19	2020.95	17	1.2	1011.48	2	47.54	80500000	1	47866	HFX4_FPEP23H001146-1A.raw	2	2	193	209			PEAKS DB
251	108	Q8NE71	R.LQGQLEQGDDTAAER.L	Y	33.04	1629.76	15	-0.2	815.887	2	21.31	1310000	1	19391	HFX4_FPEP23H001146-1A.raw	1	1	397	411			PEAKS DB
251	108	Q8NE71	K.LSVPTSDEEDEVPAPK.P	N	30.75	1711.82	16	0.3	856.915	2	45.25	13800000	1	44912	HFX4_FPEP23H001146-1A.raw	1	1	104	119			PEAKS DB
251	108	Q8NE71	K.KTFFEELAVEDK.Q	N	30.03	1454.73	12	1.5	728.373	2	56.42	7230000	1	57400	HFX4_FPEP23H001146-1A.raw	1	1	39	50			PEAKS DB
251	108	Q8NE71	R.ILAGLGFDPEMQNRPTQK.F	Y	29.33	2014.03	18	4	1008.03	2	55.19	7750000	1	56284	HFX4_FPEP23H001146-1A.raw	1	1	434	451			PEAKS DB
251	108	Q8NE71	V.DDDGEEKELMER.L	N	28.76	1464.6	12	4.1	733.312	2	31.91	0	1	30466	HFX4_FPEP23H001146-1A.raw	0	0	89	100			PEAKS DB
251	108	Q8NE71	K.KLS(+79.97)VPTSDEEDEVPAPKPR.G	N	28.15	2173.03	19	0.5	725.351	3	40.03	2580000	1	39212	HFX4_FPEP23H001146-1A.raw	1	1	103	121	Phosphorylation (STY)	S3:Phosphorylation (STY):13.38	PEAKS DB
251	108	Q8NE71	R.MEETPTEYLQR.G	Y	27.17	1395.63	11	3	698.826	2	42.52	6130000	1	42125	HFX4_FPEP23H001146-1A.raw	1	1	703	713			PEAKS DB
251	108	Q8NE71	K.AVSEEQQPALK.G	N	23.36	1198.62	11	-0.6	600.317	2	19.01	76500000	1	16933	HFX4_FPEP23H001146-1A.raw	1	1	164	174			PEAKS DB
251	108	Q8NE71	L.IQDQSEEEEEEEKHPPKPAKPEK.N	N	23.24	2730.3	23	0	547.067	5	11.48	2660000	1	8300	HFX4_FPEP23H001146-1A.raw	1	1	136	158			PEAKS DB
251	108	Q8NE71	K.LSVPTS(+79.97)DEEDEVPAPK.P	N	22.59	1791.78	16	-0.2	896.898	2	48.87	0	1	49244	HFX4_FPEP23H001146-1A.raw	0	0	104	119	Phosphorylation (STY)	S6:Phosphorylation (STY):12.28	PEAKS DB
251	108	Q8NE71	E.EIIK.E	N	22.35	501.316	4	0.1	502.324	1	36.02	9720000	1	35103	HFX4_FPEP23H001146-1A.raw	1	1	206	209			PEAKS DB
251	108	Q8NE71	K.TFFEELAVEDK.Q	N	21.93	1326.63	11	1.3	664.325	2	57.52	16300000	1	58874	HFX4_FPEP23H001146-1A.raw	1	1	40	50			PEAKS DB
251	108	Q8NE71	K.GAVIVVSHDAR.L	Y	21.73	1122.61	11	-1.4	562.314	2	19.81	0	1	18124	HFX4_FPEP23H001146-1A.raw	0	0	790	800			PEAKS DB
251	108	Q8NE71	Y.EELR.A	N	20.98	545.281	4	1.4	546.289	1	55.22	4850000	1	56294	HFX4_FPEP23H001146-1A.raw	1	1	417	420			PEAKS DB
251	108	Q8NE71	K.GGNVFAALIQDQSEEEEEEEKHPPKPAKPEK.N	N	20.96	3459.68	31	0.9	692.944	5	51.14	91500000	1	51420	HFX4_FPEP23H001146-1A.raw	1	1	128	158			PEAKS DB
450	182	P20042	K.IESDVQEPTEPEDDLDIMLGNK.K	Y	42.58	2486.14	22	1.7	1244.08	2	57.72	5110000	1	59205	HFX4_FPEP23H001146-1A.raw	1	1	103	124			PEAKS DB
450	182	P20042	R.KKDASDDLDDLNFFNQK.K	Y	42.14	2011.95	17	0.2	1006.98	2	55.13	19300000	1	56238	HFX4_FPEP23H001146-1A.raw	2	2	63	79			PEAKS DB
450	182	P20042	K.FPDEDEILEKDEALEDEDNKKDDGISFSNQTGPAWAGSER.D	Y	41.98	4496	40	2.1	1125.01	4	56.54	31100000	1	57527	HFX4_FPEP23H001146-1A.raw	2	2	133	172			PEAKS DB
450	182	P20042	K.IESDVQEPTEPEDDLDIMLGNKK.K	Y	40.44	2614.23	23	4.8	872.422	3	57.08	843000	1	58249	HFX4_FPEP23H001146-1A.raw	1	1	103	125			PEAKS DB
450	182	P20042	K.FPDEDEILEKDEALEDEDNKK.D	Y	39.54	2520.14	21	0.4	841.054	3	50.12	1670000	1	50421	HFX4_FPEP23H001146-1A.raw	1	1	133	153			PEAKS DB
450	182	P20042	F.MLDEEGDTQTEETQPSETK.E	Y	39.23	2166.91	19	0	1084.46	2	24.3	24700000	1	22520	HFX4_FPEP23H001146-1A.raw	1	1	24	42			PEAKS DB
450	182	P20042	K.KKPFMLDEEGDTQTEETQPSETK.E	Y	37.9	2667.22	23	0	667.813	4	31.17	6880000	1	29575	HFX4_FPEP23H001146-1A.raw	1	1	20	42			PEAKS DB
450	182	P20042	K.DDGISFSNQTGPAWAGSER.D	Y	37.61	1993.88	19	1.6	997.947	2	54.92	2420000	1	55996	HFX4_FPEP23H001146-1A.raw	1	1	154	172			PEAKS DB
450	182	P20042	K.KIFDIDEAEEGVK.D	Y	34.84	1491.75	13	0.6	746.88	2	47.57	23000000	1	47632	HFX4_FPEP23H001146-1A.raw	1	1	87	99			PEAKS DB
450	182	P20042	K.IFDIDEAEEGVK.D	Y	30.99	1363.65	12	1.4	682.834	2	54.47	46500000	1	55270	HFX4_FPEP23H001146-1A.raw	1	1	88	99			PEAKS DB
450	182	P20042	K.EVEPEPTEDKDLEADEEDTR.K	Y	30.8	2345	20	-3.3	1173.5	2	30.73	8620000	1	29211	HFX4_FPEP23H001146-1A.raw	1	1	43	62			PEAKS DB
450	182	P20042	K.TGFQAVTGK.R	Y	30.35	907.476	9	2.1	908.486	1	23.1	78300000	1	21273	HFX4_FPEP23H001146-1A.raw	3	3	316	324			PEAKS DB
450	182	P20042	R.DYTYEELLNR.V	Y	27.88	1314.61	10	0.4	658.312	2	56.28	20900000	1	57210	HFX4_FPEP23H001146-1A.raw	1	1	173	182			PEAKS DB
450	182	P20042	K.KDDGISFSNQTGPAWAGSER.D	Y	25.5	2121.97	20	7	708.336	3	46.92	2150000	1	46939	HFX4_FPEP23H001146-1A.raw	1	1	153	172			PEAKS DB
450	182	P20042	K.FVMKPPQVVR.V	Y	25.26	1199.68	10	0.3	400.902	3	42.85	98800000	1	42375	HFX4_FPEP23H001146-1A.raw	1	1	202	211			PEAKS DB
450	182	P20042	F.SNQTGPAWAGSER.D	Y	25.18	1359.62	13	0.8	680.816	2	23.8	15600000	1	21906	HFX4_FPEP23H001146-1A.raw	1	1	160	172			PEAKS DB
450	182	P20042	R.SPDTILQK.D	Y	22.75	900.492	8	1.9	451.254	2	24.57	28400000	1	22948	HFX4_FPEP23H001146-1A.raw	1	1	286	293			PEAKS DB
450	182	P20042	R.CSVASIK.T	Y	20.42	706.368	7	0.7	707.376	1	24.36	7370000	1	22617	HFX4_FPEP23H001146-1A.raw	1	1	309	315			PEAKS DB
238	96	A0A140VKC4	K.AETSEGSGSAPAVPEASASPK.Q	N	44.45	1928.9	21	-0.7	965.455	2	26.62	15600000	1	24736	HFX4_FPEP23H001146-1A.raw	2	2	74	94			PEAKS DB
238	96	A0A140VKC4	K.HEPVQPSAHHSAEPAEAGK.A	Y	42.71	1977.93	19	-0.1	495.49	4	10.37	4490000	1	7147	HFX4_FPEP23H001146-1A.raw	1	1	55	73			PEAKS DB
238	96	A0A140VKC4	K.AEGGGATTSTQVMVIK.R	N	38.95	1548.78	16	-0.2	775.398	2	40.43	52400000	1	39694	HFX4_FPEP23H001146-1A.raw	1	1	246	261			PEAKS DB
238	96	A0A140VKC4	R.DRGPMYDDPTLPEGWTR.K	N	36.56	2004.9	17	0.6	669.308	3	55.35	10700000	1	56436	HFX4_FPEP23H001146-1A.raw	1	1	102	118			PEAKS DB
238	96	A0A140VKC4	R.GPMYDDPTLPEGWTR.K	N	34.02	1733.77	15	0.5	867.894	2	57.08	0	1	58244	HFX4_FPEP23H001146-1A.raw	0	0	104	118			PEAKS DB
238	96	A0A140VKC4	K.VGDTSLDPNDFDFTVTGR.G	N	33.54	1954.89	18	3.7	978.456	2	57.65	4980000	1	59124	HFX4_FPEP23H001146-1A.raw	1	1	157	174			PEAKS DB
238	96	A0A140VKC4	Q.PSAHHSAEPAEAGK.A	Y	33.46	1387.65	14	1.8	694.832	2	10.38	0	1	7157	HFX4_FPEP23H001146-1A.raw	0	0	60	73			PEAKS DB
238	96	A0A140VKC4	R.KPGSVVAAAAAEAK.K	N	32.58	1268.71	14	0.5	635.362	2	23.61	32300000	1	21662	HFX4_FPEP23H001146-1A.raw	1	1	283	296			PEAKS DB
238	96	A0A140VKC4	R.SKVELIAYFEK.V	N	31.38	1325.72	11	2.5	663.87	2	56.64	7230000	1	57588	HFX4_FPEP23H001146-1A.raw	2	2	146	156			PEAKS DB
238	96	A0A140VKC4	K.TQPAVATAATAAEK.Y	N	30.88	1328.69	14	-0.5	665.354	2	24.45	45600000	1	22765	HFX4_FPEP23H001146-1A.raw	1	1	448	461			PEAKS DB
238	96	A0A140VKC4	K.YDVYLINPQGK.A	N	30.87	1308.67	11	1.2	655.344	2	53.71	23900000	1	54464	HFX4_FPEP23H001146-1A.raw	1	1	132	142			PEAKS DB
238	96	A0A140VKC4	K.EVVKPLLVSTLGEK.S	N	30.7	1510.9	14	2	756.457	2	54.33	40000000	1	55109	HFX4_FPEP23H001146-1A.raw	2	2	330	343			PEAKS DB
238	96	A0A140VKC4	K.AETSEGSGSAPAVPEASAS(+79.97)PK.Q	N	30.15	2008.86	21	1.6	1005.44	2	29.66	4910000	1	28511	HFX4_FPEP23H001146-1A.raw	1	1	74	94	Phosphorylation (STY)	S19:Phosphorylation (STY):18.53	PEAKS DB
238	96	A0A140VKC4	K.SEDQDLQGLK.D	N	29.89	1131.54	10	1.5	566.779	2	25.27	14400000	1	23480	HFX4_FPEP23H001146-1A.raw	1	1	25	34			PEAKS DB
238	96	A0A140VKC4	R.GRKPGSVVAAAAAEAK.K	N	29.38	1481.83	16	-0.4	494.951	3	19.07	46200000	1	17034	HFX4_FPEP23H001146-1A.raw	1	1	281	296			PEAKS DB
238	96	A0A140VKC4	R.KAEADPQAIPK.K	N	28.25	1166.63	11	1.5	584.323	2	15.68	24600000	1	13046	HFX4_FPEP23H001146-1A.raw	1	1	268	278			PEAKS DB
238	96	A0A140VKC4	R.SVQETVLPIKK.R	N	28.14	1240.74	11	-1.1	621.376	2	33.46	4590000	1	31997	HFX4_FPEP23H001146-1A.raw	1	1	307	317			PEAKS DB
238	96	A0A140VKC4	K.VELIAYFEK.V	N	26.87	1110.6	9	1.2	556.306	2	57.83	3040000	1	59367	HFX4_FPEP23H001146-1A.raw	1	1	148	156			PEAKS DB
238	96	A0A140VKC4	K.EGKHEPVQPSAHHSAEPAEAGK.A	Y	25.94	2292.09	22	0.3	459.425	5	10.2	2040000	1	6943	HFX4_FPEP23H001146-1A.raw	2	2	52	73			PEAKS DB
238	96	A0A140VKC4	R.GGSLESDGCPK.E	N	22.03	1048.45	11	-1.8	525.231	2	15.89	1790000	1	13342	HFX4_FPEP23H001146-1A.raw	1	1	433	443			PEAKS DB
238	96	A0A140VKC4	R.SVQETVLPIK.K	N	20.62	1112.64	10	2	557.33	2	49.05	31200000	1	49488	HFX4_FPEP23H001146-1A.raw	1	1	307	316			PEAKS DB
351	77	A0A6I8PRA0	K.GSLGSQGAKDEPEEELQK.G	N	41.51	1900.9	18	1	951.459	2	23.09	258000000	1	21062	HFX4_FPEP23H001146-1A.raw	2	2	1207	1224			PEAKS DB
351	77	A0A6I8PRA0	K.DDPDGKQEAKPQQAAGMLSPK.T	N	38.85	2210.06	21	1	737.696	3	27.37	3070000	1	25753	HFX4_FPEP23H001146-1A.raw	2	2	1040	1060			PEAKS DB
351	77	A0A6I8PRA0	K.KLGAGEGGEASVS(+79.97)PEK.T	N	38.52	1594.72	16	0.9	798.37	2	18.14	34400000	1	15896	HFX4_FPEP23H001146-1A.raw	2	2	1167	1182	Phosphorylation (STY)	S13:Phosphorylation (STY):30.83	PEAKS DB
351	77	A0A6I8PRA0	R.TQPSSGVDSAVGTLPATSPQSTSVQAK.G	Y	37.9	2600.29	27	1.1	867.773	3	46.51	1120000	1	46466	HFX4_FPEP23H001146-1A.raw	1	1	894	920			PEAKS DB
351	77	A0A6I8PRA0	K.GKGSLGSQGAKDEPEEELQK.G	N	36.6	2086.02	20	0.7	696.347	3	17.59	74400000	1	15220	HFX4_FPEP23H001146-1A.raw	2	2	1205	1224			PEAKS DB
351	77	A0A6I8PRA0	K.SPQVKPASTMGMGPLGK.G	N	36.3	1684.86	17	-2.1	562.627	3	40.46	1660000	1	39685	HFX4_FPEP23H001146-1A.raw	1	1	266	282			PEAKS DB
351	77	A0A6I8PRA0	K.KLGAGEGGEASVS(+79.97)PEKTSTTSK.G	N	34.62	2200.03	22	-0.2	734.349	3	16.65	6390000	1	14156	HFX4_FPEP23H001146-1A.raw	1	1	1167	1188	Phosphorylation (STY)	S13:Phosphorylation (STY):30.83	PEAKS DB
351	77	A0A6I8PRA0	K.LGAGEGGEASVS(+79.97)PEKTSTTSK.G	N	34.02	2071.93	21	3.3	1036.98	2	20.65	0	1	18812	HFX4_FPEP23H001146-1A.raw	0	0	1168	1188	Phosphorylation (STY)	S12:Phosphorylation (STY):18.53	PEAKS DB
351	77	A0A6I8PRA0	K.LGAGEGGEASVS(+79.97)PEK.T	N	34	1466.63	15	0.9	734.322	2	23.43	96600000	1	21415	HFX4_FPEP23H001146-1A.raw	1	1	1168	1182	Phosphorylation (STY)	S12:Phosphorylation (STY):7.32	PEAKS DB
351	77	A0A6I8PRA0	K.GMGTVEGGDQSNPK.S	N	33.58	1375.6	14	1	688.81	2	14.17	147000000	1	11249	HFX4_FPEP23H001146-1A.raw	1	1	1225	1238			PEAKS DB
351	77	A0A6I8PRA0	K.KLGAGEGGEASVSPEK.T	N	33.39	1514.76	16	1.4	758.387	2	15.85	34600000	1	13424	HFX4_FPEP23H001146-1A.raw	2	2	1167	1182			PEAKS DB
351	77	A0A6I8PRA0	R.SPAGPAATPAQAQAASTPR.K	N	33.36	1748.88	19	2.9	875.45	2	24	1340000	1	22238	HFX4_FPEP23H001146-1A.raw	1	1	767	785			PEAKS DB
351	77	A0A6I8PRA0	K.LGAGEGGEASVSPEK.T	N	32.2	1386.66	15	4.6	694.342	2	19.72	24500000	1	17981	HFX4_FPEP23H001146-1A.raw	1	1	1168	1182			PEAKS DB
351	77	A0A6I8PRA0	L.LGQPWPLNEAQVQASVVK.V	N	31.02	1963.05	18	4	982.538	2	57.55	11500000	1	58919	HFX4_FPEP23H001146-1A.raw	1	1	1101	1118			PEAKS DB
351	77	A0A6I8PRA0	K.SAHTLVGPTPSR.T	N	28.59	1221.65	12	-1.3	408.222	3	18.33	3330000	1	16214	HFX4_FPEP23H001146-1A.raw	1	1	968	979			PEAKS DB
351	77	A0A6I8PRA0	K.LDSSPSVSSTLAAK.D	N	27.96	1361.7	14	6.6	681.864	2	35.54	76300000	1	34179	HFX4_FPEP23H001146-1A.raw	1	1	1026	1039			PEAKS DB
351	77	A0A6I8PRA0	K.VLTELLEQER.K	N	27.62	1228.67	10	0.9	615.341	2	54.05	169000000	1	54796	HFX4_FPEP23H001146-1A.raw	1	1	1119	1128			PEAKS DB
351	77	A0A6I8PRA0	R.TNVVTMPTAHPR.I	N	27.3	1322.68	12	0.8	662.346	2	27.41	961000	1	25752	HFX4_FPEP23H001146-1A.raw	1	1	819	830			PEAKS DB
351	77	A0A6I8PRA0	K.VGPATPSAQVGK.W	N	27.23	1110.6	12	3.4	556.311	2	19.68	0	1	17926	HFX4_FPEP23H001146-1A.raw	0	0	292	303			PEAKS DB
351	77	A0A6I8PRA0	K.GSLGQGTAPVLPGK.T	N	27.12	1280.71	14	0.8	641.362	2	40.46	4080000	1	39755	HFX4_FPEP23H001146-1A.raw	1	1	496	509			PEAKS DB
351	77	A0A6I8PRA0	K.DEPEEELQK.G	N	26.58	1115.5	9	3	558.758	2	19.57	30900000	1	17871	HFX4_FPEP23H001146-1A.raw	1	1	1216	1224			PEAKS DB
351	77	A0A6I8PRA0	L.GAGEGGEASVSPEK.T	N	24.93	1273.58	14	-0.4	637.796	2	12.97	984000	1	9959	HFX4_FPEP23H001146-1A.raw	1	1	1169	1182			PEAKS DB
351	77	A0A6I8PRA0	R.NPQNSTVLAR.G	N	24.26	1098.58	10	-1	550.296	2	18.37	1500000	1	16270	HFX4_FPEP23H001146-1A.raw	1	1	596	605			PEAKS DB
351	77	A0A6I8PRA0	Q.AALK.V	N	23.76	401.264	4	-0.7	402.271	1	43.23	135000000	1	43300	HFX4_FPEP23H001146-1A.raw	1	1	875	878			PEAKS DB
351	77	A0A6I8PRA0	K.AGPVAVQVK.A	N	20.35	867.518	9	-1.3	434.766	2	24.55	0	1	22921	HFX4_FPEP23H001146-1A.raw	0	0	355	363			PEAKS DB
158	67	P35908	R.MSGDLSSNVTVSVTSSTISSNVASK.A	Y	41.45	2457.19	25	1.4	820.072	3	55.25	14200000	1	56338	HFX4_FPEP23H001146-1A.raw	1	1	491	515			PEAKS DB
158	67	P35908	R.GSSSGGGYSSGSSSYGSGGR.Q	Y	41.19	1739.7	20	0.9	870.857	2	12.07	5960000	1	9016	HFX4_FPEP23H001146-1A.raw	1	1	525	544			PEAKS DB
158	67	P35908	R.HGGGGGGFGGGGFGSR.S	Y	40.18	1319.58	16	1.4	660.796	2	19.72	57700000	1	17855	HFX4_FPEP23H001146-1A.raw	2	2	46	61			PEAKS DB
158	67	P35908	R.GGSGGGGSISGGGYGSGGGSGGR.Y	Y	38.22	1740.74	23	0.4	871.378	2	13.98	10400000	1	11116	HFX4_FPEP23H001146-1A.raw	1	1	550	572			PEAKS DB
158	67	P35908	R.TSQNSELNNMQDLVEDYKK.K	Y	37.94	2255.04	19	1.8	1128.53	2	54.66	2070000	1	55640	HFX4_FPEP23H001146-1A.raw	1	1	248	266			PEAKS DB
158	67	P35908	R.FLEQQNQVLQTK.W	N	34.81	1474.78	12	-0.2	738.396	2	39.99	542000000	1	39310	HFX4_FPEP23H001146-1A.raw	1	1	198	209			PEAKS DB
158	67	P35908	K.SISISVAGGGGGFGAAGGFGGR.G	Y	34.46	1837.91	22	1.4	919.962	2	57.2	15800000	1	58424	HFX4_FPEP23H001146-1A.raw	1	1	71	92			PEAKS DB
158	67	P35908	R.NKLNDLEEALQQAK.E	Y	32.78	1612.84	14	2.3	807.43	2	54.76	6520000	1	55666	HFX4_FPEP23H001146-1A.raw	1	1	440	453			PEAKS DB
158	67	P35908	R.TAAENDFVTLK.K	Y	30.58	1207.61	11	-0.7	604.811	2	43.49	11100000	1	43364	HFX4_FPEP23H001146-1A.raw	1	1	276	286			PEAKS DB
158	67	P35908	R.TAAENDFVTLKK.D	Y	28.85	1335.7	12	0.5	668.859	2	31.99	14000000	1	30467	HFX4_FPEP23H001146-1A.raw	2	2	276	287			PEAKS DB
158	67	P35908	R.GFSSGSAVVSGGSR.R	Y	27.47	1253.6	14	1.1	627.808	2	24.2	113000000	1	22328	HFX4_FPEP23H001146-1A.raw	1	1	21	34			PEAKS DB
158	67	P35908	R.DYQELMNVK.L	N	27.37	1138.53	9	0.8	570.274	2	47.4	15400000	1	47434	HFX4_FPEP23H001146-1A.raw	1	1	462	470			PEAKS DB
158	67	P35908	K.NVQDAIADAEQR.G	Y	26.31	1328.63	12	2.3	665.325	2	36.4	13300000	1	35410	HFX4_FPEP23H001146-1A.raw	1	1	419	430			PEAKS DB
158	67	P35908	R.SKEEAEALYHSK.Y	Y	25.24	1390.67	12	-0.2	464.565	3	13	2630000	1	9985	HFX4_FPEP23H001146-1A.raw	1	1	363	374			PEAKS DB
158	67	P35908	K.YEELQVTVGR.H	Y	24.9	1192.61	10	-2.3	597.31	2	42.32	108000000	1	41722	HFX4_FPEP23H001146-1A.raw	1	1	375	384			PEAKS DB
158	67	P35908	L.NVKVDPEIQNVK.A	Y	24.48	1381.76	12	2.8	691.888	2	28.94	792000	1	27587	HFX4_FPEP23H001146-1A.raw	1	1	164	175			PEAKS DB
158	67	P35908	K.AQYEEIAQR.S	N	24.33	1106.54	9	0	554.275	2	21.5	41100000	1	19375	HFX4_FPEP23H001146-1A.raw	1	1	354	362			PEAKS DB
158	67	P35908	K.VDPEIQNVK.A	Y	23.5	1040.55	9	0.2	521.283	2	24.8	45900000	1	23205	HFX4_FPEP23H001146-1A.raw	1	1	167	175			PEAKS DB
158	67	P35908	K.IEISELNR.V	N	22.86	972.524	8	-3	487.268	2	39.08	82800000	1	38043	HFX4_FPEP23H001146-1A.raw	1	1	394	401			PEAKS DB
158	67	P35908	K.FASFIDK.V	N	22.56	826.423	7	-0.5	414.218	2	42.98	118000000	1	42666	HFX4_FPEP23H001146-1A.raw	1	1	189	195			PEAKS DB
158	67	P35908	K.DVDNAYMIK.V	Y	22.39	1067.5	9	-2.3	534.754	2	39.27	4440000	1	38259	HFX4_FPEP23H001146-1A.raw	1	1	288	296			PEAKS DB
158	67	P35908	F.SGGGFGGGGFGGGR.F	Y	22.34	1125.5	14	1.6	563.756	2	28.24	0	1	26821	HFX4_FPEP23H001146-1A.raw	0	0	109	122			PEAKS DB
158	67	P35908	K.KYEDEINKR.T	N	20.43	1193.6	9	1.1	398.876	3	12.38	211000	1	9336	HFX4_FPEP23H001146-1A.raw	1	1	267	275			PEAKS DB
158	67	P35908	D.LAR.L	N	20.16	358.233	3	1	359.24	1	37.2	38500000	1	36403	HFX4_FPEP23H001146-1A.raw	2	2	456	458			PEAKS DB
158	67	P35908	R.STSSFSCLSR.H	Y	20.1	1073.48	10	-2.3	537.747	2	41.34	0	1	40724	HFX4_FPEP23H001146-1A.raw	0	0	36	45			PEAKS DB
326	623	Q02880	K.KTSFDQDSDVDIFPSDFPTEPPSLPR.T	Y	45.84	2936.37	26	0.5	979.798	3	57.83	41900000	1	59324	HFX4_FPEP23H001146-1A.raw	1	1	1574	1599			PEAKS DB
326	623	Q02880	K.VKAS(+79.97)PITNDGEDEFVPSDGLDKDEYTFSPGK.S	Y	44.14	3436.52	31	-2.1	1146.51	3	56.53	0	1	57530	HFX4_FPEP23H001146-1A.raw	0	0	1397	1427	Phosphorylation (STY)	S4:Phosphorylation (STY):29.32	PEAKS DB
326	623	Q02880	K.KVVEAVNSDSDSEFGIPK.K	Y	43.26	1919.95	18	0.7	960.982	2	43.67	1370000	1	43473	HFX4_FPEP23H001146-1A.raw	2	2	1515	1532			PEAKS DB
326	623	Q02880	K.ASPITNDGEDEFVPSDGLDKDEYTFSPGK.S	Y	41.98	3129.39	29	4.5	1044.14	3	56.83	0	1	57879	HFX4_FPEP23H001146-1A.raw	0	0	1399	1427			PEAKS DB
326	623	Q02880	R.KAS(+79.97)GSENEGDYNPGR.K	Y	37.28	1659.65	15	2.3	830.835	2	12.04	902000	1	8977	HFX4_FPEP23H001146-1A.raw	1	1	1548	1562	Phosphorylation (STY)	S3:Phosphorylation (STY):26.31	PEAKS DB
326	623	Q02880	K.KVVEAVNSDS(+79.97)DSEFGIPK.K	Y	35.16	1999.91	18	-0.6	1000.96	2	48.93	2670000	1	49352	HFX4_FPEP23H001146-1A.raw	2	2	1515	1532	Phosphorylation (STY)	S10:Phosphorylation (STY):36.05	PEAKS DB
326	623	Q02880	K.VVEAVNSDSDSEFGIPK.K	Y	35.02	1791.85	17	0.8	896.934	2	51	32800000	1	51257	HFX4_FPEP23H001146-1A.raw	1	1	1516	1532			PEAKS DB
326	623	Q02880	K.KRNPWS(+79.97)DDESKSESDLEETEPVVIPR.D	Y	34.64	3121.42	26	6.2	781.368	4	52.52	1970000	1	53134	HFX4_FPEP23H001146-1A.raw	1	1	1331	1356	Phosphorylation (STY)	S6:Phosphorylation (STY):0.00	PEAKS DB
326	623	Q02880	K.ASGSENEGDYNPGR.K	Y	34.3	1451.59	14	0.2	726.803	2	12.6	17300000	1	9525	HFX4_FPEP23H001146-1A.raw	1	1	1549	1562			PEAKS DB
326	623	Q02880	K.SESDLEETEPVVIPR.D	Y	32.32	1698.83	15	1.7	850.424	2	53.58	8810000	1	54462	HFX4_FPEP23H001146-1A.raw	1	1	1342	1356			PEAKS DB
326	623	Q02880	K.KLQLEETMPSPYGR.R	Y	23.49	1647.83	14	0.3	550.284	3	46.78	1580000	1	46844	HFX4_FPEP23H001146-1A.raw	1	1	1227	1240			PEAKS DB
326	623	Q02880	E.ELIK.Q	N	22.35	501.316	4	0.1	502.324	1	36.02	9720000	1	35103	HFX4_FPEP23H001146-1A.raw	1	1	1161	1164			PEAKS DB
326	623	Q02880	F.SFPSYSQK.S	Y	22.25	942.445	8	0.9	943.453	1	23.8	50300000	1	22099	HFX4_FPEP23H001146-1A.raw	2	2	1449	1456			PEAKS DB
326	623	Q02880	P.SLLK.H	N	22.18	459.306	4	-2	460.312	1	52.79	11000000	1	53540	HFX4_FPEP23H001146-1A.raw	1	1	584	587			PEAKS DB
318	212	P42167	K.GPPDFSSDEEREPTPVLGSGAAAAGR.S	N	47.04	2569.2	26	1.4	857.41	3	47.57	841000000	1	47913	HFX4_FPEP23H001146-1A.raw	2	2	61	86			PEAKS DB
318	212	P42167	R.RVEHNQSYSQAGITETEWTSGSSK.G	Y	42.45	2681.23	24	1	894.752	3	31.42	248000000	1	29777	HFX4_FPEP23H001146-1A.raw	2	2	216	239			PEAKS DB
318	212	P42167	R.VEHNQSYSQAGITETEWTSGSSK.G	Y	40.22	2525.13	23	1.5	842.719	3	37.2	63300000	1	36320	HFX4_FPEP23H001146-1A.raw	1	1	217	239			PEAKS DB
318	212	P42167	K.LKSELVANNVTLPAGEQR.K	N	38.21	1938.05	18	1.4	970.035	2	45.24	14400000	1	44941	HFX4_FPEP23H001146-1A.raw	1	1	16	33			PEAKS DB
318	212	P42167	M.PEFLEDPSVLTK.D	N	33.38	1373.71	12	0.4	687.861	2	57.22	208000000	1	58422	HFX4_FPEP23H001146-1A.raw	1	1	2	13			PEAKS DB
318	212	P42167	R.YSDNEEDSKIELK.L	N	32.74	1568.72	13	1.5	523.915	3	24.57	4940000	1	23053	HFX4_FPEP23H001146-1A.raw	1	1	183	195			PEAKS DB
318	212	P42167	K.SELVANNVTLPAGEQR.K	N	31.62	1696.87	16	1.1	849.445	2	47.26	297000000	1	47616	HFX4_FPEP23H001146-1A.raw	1	1	18	33			PEAKS DB
318	212	P42167	R.SSTPLPTISSSAENTR.Q	N	30.3	1646.81	16	0.2	549.944	3	42.03	507000000	1	41400	HFX4_FPEP23H001146-1A.raw	2	2	158	173			PEAKS DB
318	212	P42167	R.NRPPLPAGTNSK.G	N	30.16	1250.67	12	0.6	626.344	2	15.46	96500000	1	13051	HFX4_FPEP23H001146-1A.raw	2	2	49	60			PEAKS DB
318	212	P42167	K.YGVNPGPIVGTTR.K	N	30.14	1329.7	13	-1.7	665.858	2	43.43	308000000	1	43358	HFX4_FPEP23H001146-1A.raw	1	1	127	139			PEAKS DB
318	212	P42167	Y.SQAGITETEWTSGSSK.G	Y	29.96	1667.76	16	2.3	834.891	2	35.99	13400000	1	35005	HFX4_FPEP23H001146-1A.raw	1	1	224	239			PEAKS DB
318	212	P42167	K.GAAGRPLELSDFR.M	N	28.78	1387.72	13	1.1	463.581	3	45.78	14000000	1	45537	HFX4_FPEP23H001146-1A.raw	1	1	369	381			PEAKS DB
318	212	P42167	K.DVYVQLYLQHLTAR.N	N	28.18	1717.92	14	-0.1	573.646	3	57.75	5700000	1	59217	HFX4_FPEP23H001146-1A.raw	1	1	35	48			PEAKS DB
318	212	P42167	K.GPPDFS(+79.97)SDEEREPTPVLGSGAAAAGR.S	N	28.1	2649.17	26	2.5	884.066	3	51.24	2730000	1	51632	HFX4_FPEP23H001146-1A.raw	1	1	61	86	Phosphorylation (STY)	S6:Phosphorylation (STY):17.01	PEAKS DB
318	212	P42167	Q.SYSQAGITETEWTSGSSK.G	Y	27.8	1917.86	18	0.3	959.937	2	42.64	0	1	42320	HFX4_FPEP23H001146-1A.raw	0	0	222	239			PEAKS DB
318	212	P42167	K.GPPDFSSDEER.E	N	22.45	1234.51	11	1.5	618.263	2	24.42	9940000	1	22552	HFX4_FPEP23H001146-1A.raw	1	1	61	71			PEAKS DB
318	212	P42167	N.PGPIVGTTR.K	N	21.6	896.508	9	4.2	449.263	2	20.18	1900000	1	18422	HFX4_FPEP23H001146-1A.raw	1	1	131	139			PEAKS DB
318	212	P42167	R.PLELSDFR.M	N	21.2	975.503	8	1.2	488.759	2	53.78	5090000	1	54720	HFX4_FPEP23H001146-1A.raw	1	1	374	381			PEAKS DB
318	212	P42167	V.LTK.D	N	20.62	360.237	3	1.7	361.245	1	37.36	1900000	1	36632	HFX4_FPEP23H001146-1A.raw	1	1	11	13			PEAKS DB
318	212	P42167	R.VETSEHFR.I	N	20.2	1003.47	8	-1.6	502.743	2	12.15	290000	1	9121	HFX4_FPEP23H001146-1A.raw	1	1	262	269			PEAKS DB
23	593	A0A024QZZ7	R.KESYSVYVYKVLKQVHPDTGISSK.A	N	38.51	2754.46	24	0.9	689.623	4	55.11	32900000	1	56129	HFX4_FPEP23H001146-1A.raw	2	2	35	58			PEAKS DB
23	593	A0A024QZZ7	K.AMGIMNSFVNDIFER.I	N	38.34	1742.81	15	1.9	872.415	2	58.22	199000000	1	60429	HFX4_FPEP23H001146-1A.raw	1	1	59	73			PEAKS DB
23	593	A0A024QZZ7	R.SRKESYSVYVYKVLK.Q	N	34.96	1848.01	15	-0.8	463.011	4	41.32	4160000	1	40699	HFX4_FPEP23H001146-1A.raw	1	1	33	47			PEAKS DB
23	593	A0A024QZZ7	K.HAVSEGTKAVTKYTSSK	N	34.64	1792.93	17	-0.8	449.24	4	13.66	6910000	1	10741	HFX4_FPEP23H001146-1A.raw	2	2	110	126			PEAKS DB
23	593	A0A024QZZ7	R.LLLPGELAKHAVSEGTK.A	N	34.11	1762	17	1.9	882.008	2	49.78	29600000	1	50058	HFX4_FPEP23H001146-1A.raw	3	3	101	117			PEAKS DB
23	593	A0A024QZZ7	R.KESYSVYVYK.V	N	32.71	1264.63	10	-0.1	1265.64	1	29.34	4980000000	1	28161	HFX4_FPEP23H001146-1A.raw	6	6	35	44			PEAKS DB
23	593	A0A024QZZ7	K.HAVSEGTK(+42.01)AVTK.Y	N	31.72	1268.67	12	0.4	635.344	2	12.3	315000	1	9245	HFX4_FPEP23H001146-1A.raw	1	1	110	121	Acetylation (K)	K8:Acetylation (K):91.04	PEAKS DB
23	593	A0A024QZZ7	K.HAVSEGTK.A	N	31.17	827.414	8	-0.3	414.714	2	9.06	1340000	1	5862	HFX4_FPEP23H001146-1A.raw	1	1	110	117			PEAKS DB
23	593	A0A024QZZ7	K.ESYSVYVYK.V	N	31	1136.54	9	-0.7	569.276	2	40.58	11500000000	1	40489	HFX4_FPEP23H001146-1A.raw	3	3	36	44			PEAKS DB
23	593	A0A024QZZ7	R.LLLPGELAK(+42.01)HAVSEGTK.A	N	30.66	1804.01	17	5.3	602.347	3	57.2	4650000	1	58414	HFX4_FPEP23H001146-1A.raw	1	1	101	117	Acetylation (K)	K9:Acetylation (K):51.56	PEAKS DB
23	593	A0A024QZZ7	K.QVHPDTGISSK.A	N	30.63	1167.59	11	0.9	390.204	3	11.96	1180000000	1	9195	HFX4_FPEP23H001146-1A.raw	6	6	48	58			PEAKS DB
23	593	A0A024QZZ7	R.SRKESYSVYVYK.V	N	29.6	1507.77	12	-1	503.596	3	23.24	122000000	1	21219	HFX4_FPEP23H001146-1A.raw	2	2	33	44			PEAKS DB
23	593	A0A024QZZ7	K.VLKQVHPDTGISSK.A	N	28.78	1507.84	14	1.3	754.926	2	16.45	39600000	1	13906	HFX4_FPEP23H001146-1A.raw	3	3	45	58			PEAKS DB
23	593	A0A024QZZ7	R.LLLPGELAK.H	N	28.55	952.596	9	-0.8	953.602	1	55.48	97400000000	1	56879	HFX4_FPEP23H001146-1A.raw	3	3	101	109			PEAKS DB
23	593	A0A024QZZ7	V.HPDTGISSK.A	N	26.97	940.461	9	-2.4	471.237	2	21.2	18300000	1	18993	HFX4_FPEP23H001146-1A.raw	2	2	50	58			PEAKS DB
23	593	A0A024QZZ7	V.YVYK.V	N	26.86	571.301	4	0.4	572.308	1	29.34	130000000	1	28268	HFX4_FPEP23H001146-1A.raw	2	2	41	44			PEAKS DB
23	593	A0A024QZZ7	E.SYSVYVYK.V	N	25.96	1007.5	8	-0.8	1008.5	1	40.58	19400000	1	40273	HFX4_FPEP23H001146-1A.raw	1	1	37	44			PEAKS DB
23	593	A0A024QZZ7	S.YSVYVYK.V	N	25.66	920.464	7	-0.9	921.471	1	40.56	68500000	1	39955	HFX4_FPEP23H001146-1A.raw	2	2	38	44			PEAKS DB
[truncated: 8,877 more rows]
