# Supplementary material for: Nuclear PD-L1 compartmentalization suppresses tumorigenesis and overcomes immunocheckpoint therapy resistance in mice via histone macroH2A1
Source: J Clin Invest. 2024 Nov 15;134(22):e181314. doi: 10.1172/JCI181314 (PMC11563670; doi:10.1172/JCI181314)
Supplement: Supporting data values [file jci-134-181314-s149.xlsx]

## Sheet: Figure 1
Fig.1C			Hours	Vector(Cell count ×104)			nPD-L1(Cell count ×104)
			0	1	0.93	1.07	1	1.2	1.15
			24	1.23	1.53	0.93	0.54	0.74	0.34
			48	4	3.2	4.8	2.4	3	1.8
			72	12.45	10	14.9	6.55	4.5	8.1
			96	61.5	66.5	56.5	16.26	15.26	17.26
			120	123	108	138	34.4	30	38.8
Fig.1D			Vector	nPD-L1
		colony number	75	2.3
			55	0
			60	3
Fig.1E			Vector	nPD-L1
		number of spheres	20	0
			6	1
			10	3
			8	0
			15	6
			15	2
			5	1
			23	0
			12	0
			17	4
FIG.1F			Days	WT(Tumor Volumn mm3)										KO										NES
			7	79.25	82.11	105.4	84.21	77.15	96.55	86.73	92.69	108.62	90.34	76.89	56.23	47.01	62.1	68.79	77.28	92.3	99.5	106.2	110.56	32.45	45.2	29.34	56.25	45.12	35.24	28.26	24.56	30	24.85
			9	170.6	182.52	167.29	148.51	139.33	196.35	212.3	234.91	184.15	179.12	160.51	179.21	98.42	110.32	149.65	124.31	117.48	155.3	89.14	137.57	69.54	32.45	42.5	87.26	80.61	59.21	66.27	72.13	69.4	73.82
			11	232.31	265.93	303.55	210.44	222.12	179.58	190.36	242.79	275.34	248.71	190.35	224.13	179.08	201.25	194.3	174.31	170.2	204.3	194.32	180	119.21	132.54	89.25	68.25	132.22	96.34	102.2	142.2	120	131
			13	361.35	279.52	251.46	263.47	364.59	377.14	409.25	376.54	271.32	289.45	266.33	175.4	322	181.46	276.25	328.7	215.1	192.4	281	273.56	154.33	89.1	121.4	143.2	189.3	166	172.1	168.92	148.5	150.3
			15	519.22	389.51	432.16	407.29	397.25	438.13	586.35	602.3	576.4	597.16	358.58	210	235.4	405.21	432.61	429	501	246.3	255.2	345.4	212.06	100	136.2	235.1	246.87	255.93	189.4	168.92	213.2	245.6
			17	869.73	1076.5	1107.25	1247.1	725.12	886.3	905.14	928.37	864.21	745.88	759.6	654.89	665.47	502.3	519.56	566.83	623.5	902.1	854.6	821.7	285.41	125.4	156.23	309.4	336.54	376.54	276.32	285.88	200.03	210.89
Fig.1H	Hep3B		Hours	EV(Cell count ×104)			KI(Cell count ×104)
			0	1.01	0.95	1.12	1	1	0.97
			24	1.39	1.21	1.44	1.33	1.52	1.18
			48	3.04	3.32	3.35	2.23	2.56	2.39
			72	10.23	9.97	9.12	4.31	4.08	1.51
			96	31.55	36.6	34.86	15.36	16.29	18
			120	110.8	125.35	120.79	52.74	60.85	58.69
Fig.1H	Huh7		Hours	EV(Cell count ×104)			KI(Cell count ×104)
			0	0.97	1.02	1.14	0.98	0.98	1.06
			24	1.2	1.43	1.3	1.35	1.26	1.13
			48	3.12	2.98	2.77	2.17	1.99	2.53
			72	6.54	6.12	6.09	4.38	3.56	3.91
			96	22.52	29.78	26.55	11.89	13.22	12
			120	87.28	80.66	90.75	32.55	35.42	33.17
Fig.1H	Mahlavu		Hours	EV(Cell count ×104)			KI(Cell count ×104)
			0	1	1.12	1.12	1.02	1.11	0.96
			24	1.69	1.89	1.94	1.62	1.74	1.78
			48	4.12	3.97	4	3.24	3.11	2.95
			72	9.5	9.27	8.95	7.56	7.2	6.59
			96	33.5	35.12	30.83	15.34	16.67	16.09
			120	90.2	99.71	95.46	40.29	49.13	44.9
Fig.1H	MHCC97H		Hours	EV(Cell count ×104)			KI(Cell count ×104)
			0	1	1	1.18	0.99	1.01	1.08
			24	1.36	1.45	1.54	1.24	1.33	1.47
			48	4.21	3.97	4.64	3.73	3.89	4.21
			72	8.77	8.61	9.24	6.63	7.15	6.27
			96	24.53	27.55	26.48	14.89	15.93	15.86
			120	72.01	68.55	70.13	42.37	39.86	44.73
Fig.1I	Hep3B		Days	EV(Tumor Volumn mm3)										KI(Tumor Volumn mm3)
			7	79.25	82.11	105.4	103.5	112.2	103.2	109	107	106.3	114.2	56.2	50.2	67.5	59.2	63.4	60.1	62.1	62.9	56.5	62.5
			9	170.6	182.52	167.29	140.3	129.5	183.5	197.5	169.8	190.5	155.1	76.4	77.5	80.2	102.2	93.7	96.5	89.1	100	97.8	110.4
			11	232.31	265.93	303.55	199.3	200.8	237.5	211.5	256.4	242.5	255	95.2	105.3	108.5	119.4	123.7	111.8	116.9	121.5	124.1	129.7
			13	361.35	279.52	251.46	300	295.3	289.5	287.6	323.1	309.8	332.4	134.2	127.6	135.5	141.7	150.8	138.3	142	154.7	149.6	155.3
			15	519.22	389.51	432.16	507.5	495.2	564.2	555.5	497.8	502.3	522.3	187.6	187.2	169.5	195.4	207.9	189.3	213.8	222.1	193.1	188.2
			17	869.73	1076.5	1107.25	1101.1	1240.5	1109.6	1253.4	865	937.5	866.9	263.5	305.9	336.7	402.5	298.7	369.5	330.2	387	362.5	296.4
Fig.1I	Huh7		Days	EV(Tumor Volumn mm3)										KI(Tumor Volumn mm3)
			7	79.25	82.11	105.4	93.2	110.5	116.4	112.1	104.1	107.8	90.3	55.3	55	58.6	49.9	55	47.2	59.5	49.7	53.5	52.3
			9	170.6	182.52	167.29	112.5	129.5	119.3	121	118.6	111.2	99	69	71.2	76.1	74.6	84	81	76.2	92.7	88.3	85.5
			11	232.31	265.93	303.55	132.5	136.2	154.2	167.2	146.5	144.5	168.4	102.3	96.8	97.5	95	99	109.3	100.5	103.7	108.4	111.5
			13	361.35	279.52	251.46	221	263.2	274.6	269.5	226.8	235.8	239.1	156.3	172.5	161	150	148.9	162.3	163.2	154.7	149.1	155.3
			15	519.22	389.51	432.16	400	389.5	408.4	395.2	392.1	449.7	412.5	195.6	206.3	187.9	199.1	213.5	222.7	207.8	223	219.4	217.1
			17	869.73	1076.5	1107.25	765	807.2	814.3	789.5	777.1	789.8	834.5	402.5	396.3	355.4	379.4	386.5	359.8	412.3	375.6	369	398.7
Fig.1I	Mahlavu		Days	EV(Tumor Volumn mm3)										KI(Tumor Volumn mm3)
			7	94.5	82.3	74.5	98.4	82.1	79.6	89.4	92.4	105	102.3	63	57	52.5	55.2	60.1	62.1	59.7	52.1	53.5	50
			9	123	125.6	132.1	129.8	133.5	131.2	127.6	140	138.1	129.7	74.2	75	77	69.5	68.6	71.2	76.2	80.1	77.4	79.5
			11	196.5	208.5	189.4	213.6	214.7	199.2	209.5	187.7	185.4	178.9	99.5	100	112.3	102.4	96.5	89.5	88.3	93	85	88.7
			13	235.6	251.7	263.1	245.9	268.7	276.5	255.4	274.3	267.8	239.6	122.1	119.5	109.8	117.7	128.4	111.9	129.5	127.8	131	112.5
			15	389.4	407.6	359.9	378.9	412.7	367.4	364.2	355.5	385.1	367.9	201	189.6	179.7	188	195	204.3	201.3	168.8	183.5	190.3
			17	627	594.2	629.2	668.9	679.1	617.3	635.7	589.5	666	645.8	365.2	312.3	333.9	346.8	359.6	311	398.4	367.8	369	377.1
Fig.1I	MHCC97H		Days	EV(Tumor Volumn mm3)										KI(Tumor Volumn mm3)
			7	101	97.5	95.8	99	98.4	105.3	101.7	97.6	98.4	110.5	89.4	74.5	88	96.5	98.7	99	86	89.7	92.1	95.6
			9	128.4	118.9	107.5	113.2	110	118.5	120.4	122.3	117.1	123.5	114.3	99.9	101.3	112.4	110	118.3	117.6	108.9	89.4	109.7
			11	156.3	169.2	172	166	168.7	165	172.5	162.7	168.3	171.5	123	120	127.1	115.2	121	117.6	131.2	126.4	129.7	127.8
			13	185	179.3	182.2	199.4	216.5	208.7	214.4	223.7	217.8	206.5	145.3	152	149	151.6	147.2	159.3	160	154.7	155	148.8
			15	327	336.5	352.1	349.1	355.1	300	297.1	289.9	321.4	309.5	185.3	178.8	191.2	190	187	183.1	189.6	194.5	196.5	188.7
			17	458.5	467.3	505.4	512.6	479.7	488	491.2	508.4	486.7	501.8	212.3	225	236.4	257.8	249	237.6	264.3	276	265.8	279

## Sheet: Figure 2
Fig.2C			Days	WT(Tumor Volumn mm3)										Vector(Tumor Volumn mm3)										nPD-L1(Tumor Volumn mm3)
			7	98.55	102.4	100.45	110.22	95.65	99.37	107.25	109.19	98.38	94.24
			10	237.11	229.65	250.21	261.35	247.34	258.98	255.64	243.35	277.96	267.25
			13	587.33	496.59	509.27	592.15	496.57	475.54	521.09	410.55	477.54	338.65
			16	573.59	662.1	935.08	753.29	600.54	752.31	799.87	931.22	609.65	777.31
			19	899.44	767.25	720.35	1427.66	1301.1	1159.35	796.45	923.65	825.47	709.99
			67											76.35	122.41	100	110.12	100.66	99.37	127.23	108.22	97.33	70.21
			70											147.66	135.45	155.67	160.35	199.61	121.35	95.23	98.56	170.25	121.23
			73											200.25	198.32	160.23	245.37	108.24	169.3	257.26	145.01	297.2	112.54
			76											249.19	248.29	211.5	299.99	158.39	219.18	307.27	199.04	357.43	163.26
			79											387.13	296.29	409.22	412.12	396.37	273.04	420.19	411.56	347.53	237.6
			82											679.53	302.79	607.26	329.17	348.59	577.65	489.98	589	632.55	567.29
			85											823.56	862.12	635.08	853.26	699.57	582.34	709.87	721.26	729.62	757.12
			88											889.64	997.28	1090.36	1423.95	1101.1	1259.35	796.45	723.65	825.47	698.95
			86																					66.35	132.76	90.2	101.45	89.56	79.86	117.48	108.95	97.63	125.89
			89																					96.39	163.88	121.02	129.98	119.65	111.09	148.28	138	128.9	155.02
			92																					96.59	253.9	160.95	170.35	169.61	151.32	195.23	168.36	170.22	193.88
			95																					150.45	293.46	210.23	225.37	208.24	201.34	250.16	215.01	237.2	233.07
			98																					223.99	364.28	282.02	298.45	278.43	273.19	321.07	285.16	309.19	308.55
			101																					330.28	354.38	374.69	378.54	428.89	370.68	280.92	345.47	473.54	427.52
			104																					387.11	614	533.08	730.48	538.37	521.05	397.65	545.5	481.01	567.38
			107																					923.98	667.12	535.88	857.26	899.53	682.34	703.84	761.26	799.65	657.12
			110																					727	896.54	1045.65	1123.9	1501.34	1359.86	1310.46	891.32	1225.47	1129.96
Fig.2D			Days elapsed	WT	Vector	nPD-L1
			19	1
			19	1
			20	1
			21	1
			22	1
			23	1
			23	1
			25	1
			28	1
			28	1
			88		1
			92		1
			95		1
			99		1
			100		1
			105		1
			105		1
			110		1
			117		1
			120		1
			110			1
			110			1
			150			1
			155			1
			168			1
			180			1
			182			1
			185			1
			193			1
			197			1
Fig.2E			WT	Vector	nPD-L1
		IFN-γ+CD8+TIL%	9.7	12	39.3
			3.2	13.8	24.3
			9.5	24.6	26.4
			7.3	16.5	19.5
			5	15.3	27.9
			10.8	18.1	33.1
			8.1	14.4	24.8
			5.5	13.8	26.6
			4	20.2	30.4
			3.6	14.2	16.5
Fig.2F			WT	Vector	nPD-L1
		GZMB+CD8+TIL%	5.6	10.6	23.5
			7.5	23.3	29.7
			5.1	17.5	32.5
			6.4	20.1	40.6
			8.4	29.2	41
			10.9	23.4	32.9
			6.4	16	28.4
			13.4	15.4	21.2
			6.6	14.9	36.5
			5.1	17.2	33.7

## Sheet: Figure 4
Fig.4A	Hep3B		Hours	Vehicle(Cell count ×104)			LA(Cell count ×104)
			0	1.21	1.04	1.15	1	1	1.07
			24	1.65	1.57	1.64	1.52	1.49	1.65
			48	5.24	4.39	4.88	2.37	2.55	2.68
			72	30.72	21.22	16.54	6.76	6.57	7.91
			96	74.5	86.1	61.34	16.37	31.17	18.69
Fig.4A	Huh7		Hours	Vehicle(Cell count ×104)			LA(Cell count ×104)
			0	1	1	1.03	1	1	1
			24	1.65	1.77	1.66	1.59	1.67	1.6
			48	3.42	3.69	3.63	2.13	2.37	2.5
			72	10.26	11.35	12.54	7.95	8.67	8.85
			96	45.2	39.75	42.31	20.36	21.5	19.88
			120	83.2	86.5	85.4	45.32	48.9	48.37
Fig.4A	HA-22T		Hours	Vehicle(Cell count ×104)			LA(Cell count ×104)
			0	0.96	1.03	1.05	1.02	1	1
			24	2.21	1.98	2.3	1.69	1.74	1.89
			48	4.32	4.5	4	3.96	3.75	3.75
			72	8.99	9.7	9.46	7.09	7.23	7.52
			96	29.67	31.29	31.98	13.22	14.35	15
			120	63.21	59.44	65.36	31.25	28.35	28.96
Fig.4A	Tong		Hours	Vehicle(Cell count ×104)			LA(Cell count ×104)
			0	1	1.04	1.11	1.03	1.12	0.99
			24	1.53	1.66	1.53	1.46	1.64	1.55
			48	3.91	3.94	4.21	2.85	2.67	3.02
			72	11.2	10.98	10.05	6.55	6.89	6.9
			96	29.67	31.29	31.98	12.35	13.54	12.88
			120	86	92.1	91.7	36.5	39.7	42.11
Fig.4B			Vehicle	LA
		Colony number	101	23
			75	15
			92	10
Fig.4C			Vehicle	LA
		number of spheres	17	15
			20	13
			15	9
			10	10
			13	12
			18	1
			28	8
			23	8
			12	7
			15	14
Fig.4D			Hours	Vehicle(Cell count ×104)			LA(Cell count ×104)			AMPKα KO+LA(Cell count ×104)
			0	1	1	1.2	1	1.1	0.95	1	0.85	1.2
			24	1.7	1.8	2	2	1	1.2	2.3	1.8	1.5
			48	9	4	6	2	2	3	7	8.6	8.5
			72	35	42	25	15	5	10	28	33	25
			96	100	70	80	35	22	20	58	80	70
Fig.4E			Vehicle	LA	AMPKα KO+LA
		Colony number	69	30	55
			75	21	73
			90	15	89
Fig.4F			Vehicle	LA	AMPKα KO+LA
		number of spheres	30	12	15
			15	10	32
			18	3	27
			10	16	9
			23	8	15
			15	5	9
			26	17	14
			12	7	8
			12	10	17
			25	14	21
Fig.4G	Hep3B		Hours	WT(Cell count ×104)			NLS(Cell count ×104)			WT+LA(Cell count ×104)			NLS+LA(Cell count ×104)
			0	1	1	1	1.02	1.05	1.1	0.98	0.95	0.99	0.96	1.06	1
			24	1.42	1.39	1.5	1.52	1.41	1.41	1.23	1.31	1.29	1.34	1.29	1.33
			48	4.76	5.08	5.21	5.11	5.06	5.23	2.56	2.87	2.76	4.31	4.68	4.89
			72	16.29	19.83	19.44	17.56	19.21	18.4	7.08	6.27	5.44	16.79	15.88	17.25
			96	42.95	45.37	40.12	44.86	43.52	46.87	17.2	15.89	15.33	35.68	39.56	37.91
			120	93.2	86.55	95.12	93.97	95.76	90.31	49.59	46.26	44.53	79.42	83.1	76.59
Fig.4G	Huh7		Hours	WT(Cell count ×104)			NLS(Cell count ×104)			WT+LA(Cell count ×104)			NLS+LA(Cell count ×104)
			0	1.05	1	1.02	1	1	0.99	0.99	0.98	0.95	1.11	1.08	0.99
			24	1.19	1.2	1.23	1.31	1.25	1.3	1.3	1.32	1.29	1.32	1.19	1.25
			48	2.65	2.46	2.79	2.56	2.44	2.81	1.95	1.94	1.89	2.64	2.59	2.5
			72	7.02	7.14	7.27	8.56	9.88	8.83	5.24	4.79	4.88	6.97	7.02	6.88
			96	29.57	31.31	33.65	32.71	33.94	36.19	11.2	13.52	13.45	25.62	29.54	26.67
			120	78.55	74.96	77	82.36	82.77	79.64	38.7	39.5	41.65	70.22	71.31	73.55

## Sheet: Figure 5
Fig.5A			Days	Parental+Vehicle(Tumor Volumn mm3)						Parental+LA(Tumor Volumn mm3)						AMPKα KO+LA(Tumor Volumn mm3)
			7	70	57	69	100	85	45	45	55	62	31	73	40	65	62	60	109	75	65
			10	150	200	110	180	80	90	92	85	120	118	89	97	130	190	108	150	77	70
			13	251	280	330	300	245	343	110	121	107	139	95	120	200	180	300	275	210	280
			16	650	750	600	680	580	700	275	314	335	208	264	319	511	425	444	398	533	438
			19	1226	988	1145	1077	1031	1125	581	592	618	699	535	580	833	717	1010	735	1068	859
Fig.5B			Parental	Parental+LA	AMPKα KO+LA
		Tumor weight(mg)	896	625	835
			1010	807	897
			855	565	915
			815	697	767
			1125	956	805
			997	602	869
Fig.5C			Days elapsed	Parental+Vehicle	AMPKα KO+LA	Parental+LA
			19	1
			20	1
			20	1
			21	1
			22	1
			22	1
			20		1
			20		1
			21		1
			21		1
			21		1
			22		1
			20			1
			22			1
			23			1
			23			1
			25			1
			26			1
Fig.5D			Days	Parental+Vehicle(Tumor Volumn mm3)						Parental+LA(Tumor Volumn mm3)						AMPKα KO+LA(Tumor Volumn mm3)
			7	47	32	69	52	54	85	68	60	42	25	69	53	61	72	75	93	79	44
			10	121	145	157	162	179	124	154	176	113	123	144	132	121	118	109	132	117	138
			13	243	217	347	313	268	325	179	188	209	183	183	221	228	289	304	356	378	294
			16	501	497	449	443	438	462	235	301	243	266	227	279	334	435	462	427	355	334
			19	813	787	793	862	794	848	349	332	363	317	276	296	569	907	704	686	545	713
Fig.5E			Parental	Parental+LA	AMPKα KO+LA
		Tumor weight(mg)	650	394	687
			735	261	605
			606	385	713
			574	359	576
			535	372	463
			549	364	354
Fig.5F			Days elapsed	Parental+Vehicle	Parental+LA	AMPKα KO+LA
			21	1
			23	1
			24	1
			26	1
			27	1
			29	1
			27		1
			30		1
			33		1
			40		1
			45		1
			52		1
			20			1
			22			1
			25			1
			27			1
			28			1
			29			1
Fig.5G			Parental	Parental+LA	AMPKα KO+LA
		IFN-γ+CD8+TIL%	12.5	15.4	8.4
			7.4	22	9.3
			5.5	14.7	15.6
			5.7	16.2	9.2
			11	18.5	13.8
			11	17	8.4
Fig.5H			Parental	Parental+LA	AMPKα KO+LA
		GZMB+CD8+TIL%	13.5	21.3	9.5
			9.6	27	11.3
			5.7	22	17.5
			9.5	31.4	17.3
			11.4	14.7	16.4
			8.6	18.9	9.2

## Sheet: Figure 6
Fig.6I	nPD-L1		Vector	CDKN1A	IL-21R	CREBBP	IFNLR1	SMAD3	GADD45B	FOXO1	NFATC1	SIRT1	GSK3B	LATS2	SMAD7	NKD1	SAV1
		Relative mRNA expression	1	7.85	6.17	4.74	8.66	3.32	3.5	9.88	4.66	4.69	5.63	6.98	8.21	5.53	6.83
			1	7.41	6.05	5.9	7.58	5.11	2.19	10.35	4.25	4.94	4.25	7.26	7.33	5.91	7.52
			1	8.06	6.51	7.23	7.22	4.63	2.74	10.11	4.46	3.97	7.44	7.34	6.95	6.34	9.79
Fig.6J	LA		Vehicle	CDKN1A	IL-21R	CREBBP	IFNLR1	SMAD3	GADD45B	FOXO1	NFATC1	SIRT1	GSK3B	LATS2	SMAD7	NKD1	SAV1
		Relative mRNA expression	1	4.95	6.99	3.5	9.53	3.89	4.28	8.96	6.96	9.34	8.23	5.23	7.66	3.68	3.89
			1	5	7.2	4.21	9.66	4.56	3.69	7.68	7.2	8.55	7.65	4.87	6.54	4.52	4.32
			1	5.62	7.33	3.99	10.31	5.11	4.21	8.64	7.69	7.97	7.64	4.69	6.9	5.12	4.01

## Sheet: Figure 7
Fig.7M			Histone-WT	CDKN1A	IL-21R	CREBBP	IFNLR1	SMAD3	GADD45B	FOXO1	NFATC1	SIRT1	GSK3B	LATS2	SMAD7	NKD1	SAV1
		Relative mRNA expression	1	0.2	0.12	0.32	0.19	0.37	0.25	0.17	0.34	0.27	0.21	0.35	0.23	0.47	0.27
			1	0.31	0.19	0.38	0.22	0.52	0.38	0.16	0.32	0.39	0.27	0.42	0.15	0.43	0.51
			1	0.35	0.14	0.46	0.25	0.34	0.36	0.2	0.28	0.35	0.26	0.4	0.22	0.52	0.44

## Sheet: Figure 8
Fig.8A			Days	IgG+Vehicle(Tumor Volumn mm3)						IgG+LA(Tumor Volumn mm3)						PD-1 mAb+Vehicle(Tumor Volumn mm3)						PD-1 mAb+LA(Tumor Volumn mm3)
			7	95	68	73	88	103	84	75	85	105	96	74	89	83	93	100	65	95	84	56	93	45	62	111	85
			10	117	139	169	183	190	150	121	156	163	175	201	192	131	125	196	185	166	156	120	137	146	227	186	153
			13	220	238	302	291	277	305	199	235	268	255	199	286	167	231	144	199	218	242	275	209	261	117	251	205
			16	331	495	564	477	383	442	296	321	354	286	277	284	288	225	264	281	225	214	232	176	174	193	137	211
			19	1013	987	793	962	994	848	425	556	374	418	396	450	315	298	401	322	264	342	112	109	95	237	214	192
Fig.8B			Days	IgG+Vehicle(Tumor Volumn mm3)						IgG+LA(Tumor Volumn mm3)						PD-1 mAb+Vehicle(Tumor Volumn mm3)						PD-1 mAb+LA(Tumor Volumn mm3)
			7	65	73	80	55	96	72	63	71	83	95	88	100	67	56	98	104	88	97	82	79	96	105	64	88
			10	135	186	135	147	201	186	126	134	117	138	145	220	133	141	152	120	137	148	120	133	152	139	144	121
			13	263	254	321	299	186	256	169	243	196	183	207	205	196	188	170	152	166	145	131	128	119	176	183	235
			16	467	356	479	454	422	501	333	301	296	275	265	283	243	201	325	227	274	319	142	153	185	190	163	203
			19	825	833	791	659	721	776	535	527	468	629	501	444	410	368	440	362	418	420	222	201	198	234	117	251
Fig.8C			Days	IgG+Vehicle(Tumor Volumn mm3)						IgG+LA(Tumor Volumn mm3)						PD-1 mAb+Vehicle(Tumor Volumn mm3)						PD-1 mAb+LA(Tumor Volumn mm3)
			7	105	93	76	86	125	64	86	75	92	132	71	120	92	111	75	63	88	90	98	76	105	119	77	65
			10	193	122	186	165	221	143	125	135	144	207	186	172	138	131	109	158	143	166	165	142	126	119	157	109
			13	327	301	273	234	287	315	196	154	138	167	137	205	155	187	156	147	221	334	126	108	135	129	91	147
			16	569	537	465	551	602	511	354	316	289	367	309	288	222	186	153	294	402	319	179	186	213	158	165	211
			19	964	1120	1154	1002	994	1108	549	602	583	617	676	514	449	356	498	365	467	332	219	192	263	227	105	214
Fig.8E			Days	IgG+Vehicle(Tumor Volumn mm3)										IgG+LA(Tumor Volumn mm3)										PD-1 mAb+Vehicle(Tumor Volumn mm3)										PD-1 mAb+LA(Tumor Volumn mm3)
			7	65	72	83	61	72	43	92	80	64	70	69	85	71	88	62	94	88	77	74	69	79	84	67	55	64	92	81	70	101	98	88	86	73	92	121	109	67	59	68	72
			10	121	143	156	186	154	165	120	113	142	137	115	124	136	147	154	123	139	122	127	118	145	197	132	166	158	171	173	164	158	194	121	133	117	124	108	142	118	137	124	132
			13	455	385	401	342	476	342	301	322	356	291	231	315	314	299	227	236	204	226	301	217	253	301	333	258	298	242	325	346	267	315	168	272	219	194	266	217	257	182	234	211
			16	743	689	562	496	630	514	537	601	496	542	354	401	366	387	365	394	353	338	344	407	435	466	527	585	601	421	567	596	499	523	277	259	279	301	268	325	273	304	326	299
			19	1252	1357	1102	987	1352	1289	1330	1265	1189	1357	754	679	668	722	631	645	807	727	634	619	1203	1302	1441	1523	1369	1254	1266	1325	1223	1326	199	165	127	134	166	207	243	188	176	165
Fig.8F			Days elapsed	IgG+Vehicle	PD-1 mAb+Vehicle	IgG+LA	PD-1 mAb+LA
			21	1
			21	1
			22	1
			22	1
			22	1
			23	1
			23	1
			23	1
			24	1
			24	1
			20		1
			21		1
			21		1
			21		1
			23		1
			23		1
			24		1
			24		1
			25		1
			26		1
			22			1
			23			1
			23			1
			24			1
			25			1
			25			1
			27			1
			30			1
			31			1
			32			1
			27				1
			28				1
			32				1
			35				1
			41				1
			50				1
			52				1
			60				0
			60				0
			60				0
Fig.8G			Days	IgG+Vehicle(Tumor Volumn mm3)										IgG+LA(Tumor Volumn mm3)										PD-1 mAb+Vehicle(Tumor Volumn mm3)										PD-1 mAb+LA(Tumor Volumn mm3)
			7	123	105	93	94	75	66	62	85	77	74	94	65	77	82	67	94	103	95	83	74	63	94	71	82	75	88	93	96	105	67	81	76	99	67	93	95	91	72	81	85
			10	195	203	242	183	175	188	207	166	195	237	148	175	211	195	127	135	152	209	141	135	164	184	223	195	164	156	172	195	201	188	110	121	114	95	118	126	145	107	131	104
			13	357	296	284	337	286	297	294	309	324	335	269	217	234	228	217	167	244	226	328	359	259	327	264	288	365	332	354	376	282	298	132	158	167	129	134	141	152	176	120	145
			16	487	595	564	423	446	458	420	487	576	405	289	291	355	308	375	355	348	402	328	401	354	328	395	421	445	436	452	317	365	357	95	156	132	124	115	147	150	168	117	86
			19	859	921	884	996	817	802	865	943	884	892	437	565	524	469	507	438	519	495	472	483	788	765	839	814	853	852	847	806	700	834	22	147	107	183	64	15	55	232	83	24
Fig.8H			Days elapsed	IgG+Vehicle	PD-1 mAb+Vehicle	IgG+LA	PD-1 mAb+LA
			23	1
			25	1
			27	1
			27	1
			29	1
			30	1
			31	1
			31	1
			32	1
			32	1
			22		1
			22		1
			25		1
			26		1
			28		1
			30		1
			31		1
			31		1
			34		1
			35		1
			26			1
			26			1
			28			1
			29			1
			34			1
			37			1
			39			1
			41			1
			41			1
			43			1
			30				1
			32				1
			35				1
			35				1
			37				1
			44				1
			60				0
			60				0
			60				0
			60				0

## Sheet: Supplemental Fig. 4
Fig.S4B			Hours	PD-L1			p-AMPKα
		Nuclear/Total(%)	0	2.33	1.9	2.7	2.44	4.38	2.81
			12	10.37	8.79	12.51	11.25	15.23	12.22
			24	15.64	18.96	19.25	21.64	20.95	24.37
			36	29.91	32.15	30.64	35.43	39.27	38.78
			48	32.56	31.25	31.57	41.09	40.38	40.92
			60	29.68	28.19	31.24	39.53	42.87	44.07
			72	28.29	34.17	32.5	41.04	40.85	41.39

## Sheet: Supplemental Fig. 11
Fig.S11A			Days	control(Tumor Volumn mm3)						A-769662(Tumor Volumn mm3)						PD-1(Tumor Volumn mm3)						A-769662+PD-1(Tumor Volumn mm3)
			7	102	100	102	101	102	100	96	115	109	89	88	103	100	100	101	95	85	97	101	107	104	98	96	92
			10	169	174	158	177	191	183	159	181	172	167	177	183	157	163	174	180	170	177	171	169	182	178	155	164
			13	306	287	269	314	293	325	211	194	209	226	217	235	285	263	176	180	191	222	156	158	163	172	177	167
			16	469	471	514	539	542	487	421	405	389	391	506	479	341	308	294	294	398	319	123	125	92	110	89	118
			19	765	823	871	905	765	744	614	632	475	501	573	612	520	479	431	361	409	419	263	254	123	221	156	134
Fig.S11B			Days	control(Tumor Volumn mm3)										A-769662(Tumor Volumn mm3)										PD-1(Tumor Volumn mm3)										A-769662+PD-1(Tumor Volumn mm3)
			7	110	87	96	80	76	83	120	109	114	125	117	105	112	96	83	88	92	85	97	97	100	99	102	111	89	95	108	105	101	100	103	99	110	107	108	109	95	92	90	72
			10	165	174	189	201	223	168	155	174	183	166	164	175	180	215	209	212	179	183	192	200	167	185	192	179	214	208	225	176	185	201	184	187	192	208	211	187	175	169	181	132
			13	243	216	307	342	259	344	288	276	243	267	247	259	311	326	309	346	305	314	343	275	278	299	263	364	281	242	254	326	312	327	162	253	208	185	253	211	234	177	231	211
			16	457	509	487	459	433	476	465	428	514	550	391	387	412	405	423	366	375	380	369	423	642	513	556	580	603	514	562	631	489	533	156	170	147	131	126	173	124	173	161	299
			19	882	1117	857	905	1230	888	970	1103	1004	953	631	642	600	749	725	593	583	611	607	718	1367	991	1034	1002	1266	935	996	987	1273	1132	189	160	188	239	222	204	241	182	170	165
Fig.S11C			Days	control(Tumor Volumn mm3)										A-769662(Tumor Volumn mm3)										PD-1(Tumor Volumn mm3)										A-769662+PD-1(Tumor Volumn mm3)
			7	102	113	96	109	97	89	85	85	96	100	102	111	99	103	121	96	89	93	87	95	103	96	98	109	112	105	99	91	114	95	109	112	105	97	92	108	99	89	93	101
			10	202	203	236	225	189	176	225	180	199	187	212	200	169	187	176	163	185	209	221	218	187	195	209	213	195	224	208	186	213	190	187	179	196	213	201	188	184	192	183	207
			13	329	316	279	337	321	289	279	296	302	328	287	269	223	231	209	198	264	210	209	302	286	304	321	289	369	342	370	402	374	387	125	119	108	132	114	135	128	124	111	175
			16	465	512	507	489	413	509	531	466	489	463	321	302	364	371	521	365	319	368	349	507	563	542	601	501	498	479	462	527	530	541	105	115	87	91	79	85	92	78	84	90
			19	755	829	814	801	742	765	793	715	722	750	569	523	428	414	475	766	625	583	549	658	912	889	769	757	880	838	765	774	777	854	96	69	113	109	93	51	101	121	34	87
